# Supplementary material for: ZIC3 Controls the Transition from Naive to Primed Pluripotency
Source: Cell Rep. 2019 Jun 11;27(11):3215–3227.e6. doi: 10.1016/j.celrep.2019.05.026 (PMC6581693; doi:10.1016/j.celrep.2019.05.026)
Supplement: Table S1. ChIP-Seq Analysis for ZIC3 in d1EpiLCs, Related to Figure 3 — Genomic coordinates are shown for all of the high confidence ZIC3 binding regions (Tab 1) and ZIC3 binding regions that overlap with dynamically changing ATAC-seq peaks (defined as > 2.5 fold change for intra-/inter-genic peaks and > 2 fold change for promoter peaks between any one of ESCs, d1EpiLCs or d2EpiLCs)(Tab 2). [file mmc2.xlsx]

## Sheet: ZIC3_4724
Chromosome	start_suU	end_suU
chr1	3052957	3052958
chr1	3473114	3473115
chr1	3671752	3671753
chr1	3943880	3943881
chr1	4129241	4129242
chr1	4141112	4141113
chr1	4792813	4792814
chr1	4845696	4845697
chr1	4960730	4960731
chr1	4962736	4962737
chr1	5218144	5218145
chr1	6448226	6448227
chr1	6888489	6888490
chr1	6945449	6945450
chr1	6974409	6974410
chr1	7045706	7045707
chr1	7115003	7115004
chr1	7119463	7119464
chr1	7309577	7309578
chr1	7661852	7661853
chr1	7722940	7722941
chr1	7766834	7766835
chr1	8087154	8087155
chr1	8523840	8523841
chr1	8548279	8548280
chr1	8926169	8926170
chr1	8931053	8931054
chr1	10021801	10021802
chr1	10223490	10223491
chr1	10870207	10870208
chr1	11003343	11003344
chr1	11267211	11267212
chr1	11268044	11268045
chr1	11385689	11385690
chr1	11391293	11391294
chr1	12564506	12564507
chr1	12626993	12626994
chr1	12682240	12682241
chr1	12804647	12804648
chr1	12825478	12825479
chr1	13074953	13074954
chr1	14175518	14175519
chr1	16120217	16120218
chr1	16814346	16814347
chr1	16999932	16999933
chr1	17197751	17197752
chr1	17240945	17240946
chr1	17497074	17497075
chr1	17922204	17922205
chr1	18235869	18235870
chr1	20857627	20857628
chr1	20965015	20965016
chr1	21196379	21196380
chr1	22284172	22284173
chr1	24818281	24818282
chr1	25069778	25069779
chr1	25238888	25238889
chr1	25367108	25367109
chr1	26964911	26964912
chr1	30583458	30583459
chr1	31160460	31160461
chr1	31290648	31290649
chr1	31735615	31735616
chr1	33799495	33799496
chr1	34063901	34063902
chr1	34134061	34134062
chr1	34147865	34147866
chr1	34182207	34182208
chr1	34565054	34565055
chr1	35172663	35172664
chr1	35289547	35289548
chr1	35295206	35295207
chr1	35754860	35754861
chr1	35942154	35942155
chr1	36001344	36001345
chr1	36070986	36070987
chr1	36308493	36308494
chr1	36741156	36741157
chr1	36861180	36861181
chr1	36893602	36893603
chr1	37042595	37042596
chr1	37044539	37044540
chr1	37106174	37106175
chr1	38451604	38451605
chr1	38678872	38678873
chr1	38827164	38827165
chr1	39819056	39819057
chr1	39959765	39959766
chr1	41188438	41188439
chr1	41197530	41197531
chr1	42115502	42115503
chr1	42243349	42243350
chr1	42648783	42648784
chr1	43243201	43243202
chr1	43453502	43453503
chr1	43628141	43628142
chr1	44388929	44388930
chr1	44670340	44670341
chr1	45414744	45414745
chr1	45632206	45632207
chr1	45940437	45940438
chr1	46706893	46706894
chr1	46978677	46978678
chr1	47133451	47133452
chr1	47971130	47971131
chr1	48545704	48545705
chr1	50710461	50710462
chr1	51503136	51503137
chr1	53009993	53009994
chr1	53638395	53638396
chr1	53689087	53689088
chr1	53806996	53806997
chr1	53880752	53880753
chr1	53923519	53923520
chr1	54441323	54441324
chr1	54541683	54541684
chr1	55159878	55159879
chr1	55255632	55255633
chr1	57070767	57070768
chr1	57527334	57527335
chr1	57947353	57947354
chr1	58481556	58481557
chr1	58501883	58501884
chr1	58826055	58826056
chr1	58946859	58946860
chr1	59433620	59433621
chr1	59480168	59480169
chr1	59490095	59490096
chr1	59499714	59499715
chr1	59505530	59505531
chr1	59513875	59513876
chr1	59544284	59544285
chr1	59565338	59565339
chr1	59754660	59754661
chr1	60113405	60113406
chr1	60194393	60194394
chr1	60489528	60489529
chr1	62228446	62228447
chr1	62611014	62611015
chr1	63181330	63181331
chr1	63539202	63539203
chr1	64670487	64670488
chr1	64702177	64702178
chr1	65059489	65059490
chr1	65087577	65087578
chr1	65259984	65259985
chr1	65353526	65353527
chr1	66489685	66489686
chr1	67007603	67007604
chr1	69506691	69506692
chr1	72260763	72260764
chr1	72275770	72275771
chr1	72773233	72773234
chr1	72825437	72825438
chr1	72843946	72843947
chr1	72852207	72852208
chr1	72873333	72873334
chr1	73689556	73689557
chr1	74158016	74158017
chr1	75224374	75224375
chr1	75915946	75915947
chr1	77438185	77438186
chr1	77513049	77513050
chr1	78598848	78598849
chr1	79450983	79450984
chr1	79577961	79577962
chr1	80232940	80232941
chr1	80399921	80399922
chr1	81574493	81574494
chr1	83532073	83532074
chr1	84214500	84214501
chr1	84835399	84835400
chr1	84857409	84857410
chr1	88014167	88014168
chr1	88085844	88085845
chr1	88196777	88196778
chr1	88205054	88205055
chr1	88207661	88207662
chr1	88336903	88336904
chr1	88400552	88400553
chr1	88406096	88406097
chr1	88407048	88407049
chr1	88424615	88424616
chr1	88530678	88530679
chr1	88904943	88904944
chr1	89114497	89114498
chr1	89127128	89127129
chr1	89625747	89625748
chr1	90088853	90088854
chr1	90509737	90509738
chr1	90565654	90565655
chr1	90710084	90710085
chr1	91767469	91767470
chr1	91956873	91956874
chr1	92328590	92328591
chr1	92797982	92797983
chr1	93444333	93444334
chr1	93890531	93890532
chr1	94120952	94120953
chr1	94244865	94244866
chr1	94256762	94256763
chr1	94604208	94604209
chr1	95124687	95124688
chr1	95374923	95374924
chr1	97650821	97650822
chr1	98767796	98767797
chr1	101867374	101867375
chr1	102313435	102313436
chr1	102774836	102774837
chr1	103653272	103653273
chr1	104161169	104161170
chr1	105368308	105368309
chr1	108118736	108118737
chr1	108618832	108618833
chr1	110032034	110032035
chr1	112671649	112671650
chr1	112687356	112687357
chr1	115854761	115854762
chr1	115860798	115860799
chr1	116538324	116538325
chr1	116746369	116746370
chr1	119354528	119354529
chr1	120286605	120286606
chr1	120801277	120801278
chr1	120900569	120900570
chr1	120945747	120945748
chr1	120971981	120971982
chr1	121201786	121201787
chr1	121765548	121765549
chr1	121949740	121949741
chr1	122035633	122035634
chr1	122163244	122163245
chr1	122540766	122540767
chr1	124564079	124564080
chr1	124961921	124961922
chr1	127429851	127429852
chr1	127751311	127751312
chr1	129135609	129135610
chr1	129801566	129801567
chr1	129887039	129887040
chr1	130255793	130255794
chr1	131003774	131003775
chr1	133787042	133787043
chr1	134054197	134054198
chr1	134177313	134177314
chr1	134178558	134178559
chr1	134203555	134203556
chr1	134696919	134696920
chr1	134930370	134930371
chr1	135294301	135294302
chr1	135389668	135389669
chr1	135557444	135557445
chr1	135561449	135561450
chr1	135590958	135590959
chr1	135663750	135663751
chr1	136236877	136236878
chr1	136431839	136431840
chr1	136467380	136467381
chr1	136506064	136506065
chr1	137082741	137082742
chr1	137095788	137095789
chr1	137404519	137404520
chr1	137450434	137450435
chr1	137572274	137572275
chr1	138466708	138466709
chr1	138586807	138586808
chr1	138592682	138592683
chr1	138624747	138624748
chr1	138634714	138634715
chr1	139070869	139070870
chr1	139103223	139103224
chr1	139284261	139284262
chr1	140050861	140050862
chr1	140487672	140487673
chr1	140859821	140859822
chr1	141091129	141091130
chr1	141546857	141546858
chr1	141736168	141736169
chr1	142326072	142326073
chr1	142644764	142644765
chr1	145402742	145402743
chr1	145579015	145579016
chr1	148170250	148170251
chr1	148274199	148274200
chr1	153025789	153025790
chr1	153532909	153532910
chr1	154640106	154640107
chr1	154821099	154821100
chr1	154856618	154856619
chr1	154941631	154941632
chr1	155163575	155163576
chr1	155207878	155207879
chr1	155223800	155223801
chr1	155356713	155356714
chr1	155747437	155747438
chr1	155927884	155927885
chr1	156667320	156667321
chr1	156690809	156690810
chr1	157285974	157285975
chr1	157923860	157923861
chr1	158198729	158198730
chr1	158495708	158495709
chr1	158548072	158548073
chr1	158579047	158579048
chr1	158599001	158599002
chr1	158867764	158867765
chr1	159363597	159363598
chr1	161765381	161765382
chr1	162239416	162239417
chr1	163026658	163026659
chr1	163204454	163204455
chr1	165093959	165093960
chr1	165943130	165943131
chr1	165948488	165948489
chr1	165951157	165951158
chr1	166433682	166433683
chr1	166652424	166652425
chr1	167108893	167108894
chr1	167129205	167129206
chr1	167582964	167582965
chr1	167812440	167812441
chr1	167841857	167841858
chr1	167891259	167891260
chr1	167933387	167933388
chr1	167979195	167979196
chr1	168055462	168055463
chr1	168072683	168072684
chr1	168168974	168168975
chr1	169197367	169197368
chr1	169428306	169428307
chr1	170031845	170031846
chr1	170144127	170144128
chr1	170288242	170288243
chr1	170325905	170325906
chr1	172310947	172310948
chr1	172773520	172773521
chr1	172801580	172801581
chr1	173349909	173349910
chr1	174253605	174253606
chr1	174348541	174348542
chr1	175252257	175252258
chr1	176958775	176958776
chr1	179648842	179648843
chr1	180213533	180213534
chr1	180291043	180291044
chr1	181129128	181129129
chr1	181416591	181416592
chr1	182145353	182145354
chr1	182537142	182537143
chr1	182864058	182864059
chr1	183670625	183670626
chr1	183960652	183960653
chr1	184089921	184089922
chr1	184112170	184112171
chr1	184227617	184227618
chr1	184574597	184574598
chr1	184891393	184891394
chr1	185413527	185413528
chr1	185541133	185541134
chr1	186321127	186321128
chr1	186610498	186610499
chr1	186638159	186638160
chr1	186929043	186929044
chr1	188334600	188334601
chr1	188391464	188391465
chr1	189090694	189090695
chr1	189106353	189106354
chr1	189256442	189256443
chr1	189428157	189428158
chr1	190405267	190405268
chr1	190678218	190678219
chr1	190837421	190837422
chr1	191585502	191585503
chr1	191654743	191654744
chr1	191740240	191740241
chr1	192894353	192894354
chr1	194622686	194622687
chr1	195406086	195406087
chr10	4182032	4182033
chr10	4392501	4392502
chr10	4540398	4540399
chr10	5130362	5130363
chr10	6056072	6056073
chr10	6097074	6097075
chr10	6202998	6202999
chr10	6238370	6238371
chr10	6699755	6699756
chr10	6754636	6754637
chr10	7173239	7173240
chr10	7332263	7332264
chr10	7337621	7337622
chr10	7834499	7834500
chr10	8084215	8084216
chr10	8237915	8237916
chr10	8606108	8606109
chr10	8609303	8609304
chr10	9051681	9051682
chr10	9523130	9523131
chr10	10716730	10716731
chr10	10982219	10982220
chr10	10983807	10983808
chr10	11566100	11566101
chr10	12292740	12292741
chr10	12316842	12316843
chr10	12334625	12334626
chr10	12482735	12482736
chr10	12629171	12629172
chr10	13685285	13685286
chr10	13737336	13737337
chr10	14983261	14983262
chr10	15306103	15306104
chr10	15511452	15511453
chr10	16950077	16950078
chr10	17547235	17547236
chr10	17923850	17923851
chr10	18053575	18053576
chr10	18131309	18131310
chr10	18304203	18304204
chr10	18547679	18547680
chr10	18928073	18928074
chr10	19124344	19124345
chr10	19152520	19152521
chr10	19287526	19287527
chr10	19489254	19489255
chr10	19570118	19570119
chr10	19810235	19810236
chr10	19962325	19962326
chr10	19984484	19984485
chr10	20821881	20821882
chr10	21053565	21053566
chr10	21139149	21139150
chr10	21421775	21421776
chr10	21466067	21466068
chr10	21525629	21525630
chr10	21541745	21541746
chr10	21546823	21546824
chr10	21565484	21565485
chr10	22396393	22396394
chr10	22430491	22430492
chr10	22599674	22599675
chr10	22915413	22915414
chr10	23524460	23524461
chr10	24539504	24539505
chr10	24554643	24554644
chr10	24749293	24749294
chr10	25034096	25034097
chr10	25153518	25153519
chr10	25352235	25352236
chr10	25427989	25427990
chr10	25529447	25529448
chr10	25999975	25999976
chr10	26054093	26054094
chr10	26065273	26065274
chr10	26073793	26073794
chr10	26253147	26253148
chr10	26678422	26678423
chr10	27728785	27728786
chr10	27734435	27734436
chr10	28134065	28134066
chr10	28213723	28213724
chr10	28789006	28789007
chr10	29655726	29655727
chr10	30090557	30090558
chr10	30449473	30449474
chr10	30493210	30493211
chr10	31366093	31366094
chr10	32907940	32907941
chr10	32915944	32915945
chr10	33095556	33095557
chr10	33516283	33516284
chr10	33625594	33625595
chr10	33665614	33665615
chr10	33950077	33950078
chr10	34871153	34871154
chr10	36331441	36331442
chr10	36342985	36342986
chr10	36473736	36473737
chr10	38329754	38329755
chr10	38570046	38570047
chr10	38826768	38826769
chr10	39378934	39378935
chr10	39456193	39456194
chr10	40022493	40022494
chr10	40027999	40028000
chr10	40529399	40529400
chr10	40902618	40902619
chr10	41121049	41121050
chr10	41134297	41134298
chr10	41137896	41137897
chr10	41184401	41184402
chr10	41187354	41187355
chr10	41404685	41404686
chr10	41549908	41549909
chr10	41966469	41966470
chr10	42198412	42198413
chr10	42763453	42763454
chr10	43197568	43197569
chr10	44729628	44729629
chr10	44811406	44811407
chr10	44871141	44871142
chr10	44913549	44913550
chr10	46409771	46409772
chr10	46461091	46461092
chr10	48456915	48456916
chr10	49137315	49137316
chr10	51183790	51183791
chr10	51335191	51335192
chr10	51536618	51536619
chr10	51966063	51966064
chr10	51993973	51993974
chr10	52462671	52462672
chr10	56094214	56094215
chr10	56146304	56146305
chr10	57995152	57995153
chr10	57999158	57999159
chr10	58121713	58121714
chr10	59010254	59010255
chr10	59021530	59021531
chr10	59258803	59258804
chr10	59628984	59628985
chr10	60688606	60688607
chr10	60878692	60878693
chr10	61244731	61244732
chr10	61291934	61291935
chr10	61369208	61369209
chr10	61462717	61462718
chr10	61472917	61472918
chr10	61939978	61939979
chr10	62328166	62328167
chr10	62645292	62645293
chr10	63553074	63553075
chr10	65962053	65962054
chr10	66359988	66359989
chr10	66377327	66377328
chr10	66383034	66383035
chr10	66453495	66453496
chr10	66465685	66465686
chr10	66546640	66546641
chr10	67619953	67619954
chr10	68258406	68258407
chr10	69037184	69037185
chr10	69607107	69607108
chr10	69788418	69788419
chr10	69827609	69827610
chr10	69830893	69830894
chr10	69896198	69896199
chr10	70196921	70196922
chr10	70295581	70295582
chr10	70300184	70300185
chr10	70304169	70304170
chr10	70306792	70306793
chr10	70747457	70747458
chr10	70773158	70773159
chr10	70911259	70911260
chr10	71201159	71201160
chr10	72419908	72419909
chr10	72502481	72502482
chr10	74530341	74530342
chr10	74581501	74581502
chr10	74695146	74695147
chr10	74746816	74746817
chr10	75106603	75106604
chr10	75313915	75313916
chr10	75335796	75335797
chr10	75400717	75400718
chr10	75453399	75453400
chr10	75530568	75530569
chr10	76282273	76282274
chr10	76592647	76592648
chr10	76626594	76626595
chr10	76664688	76664689
chr10	77065925	77065926
chr10	77261439	77261440
chr10	77510953	77510954
chr10	78505231	78505232
chr10	78959569	78959570
chr10	79303766	79303767
chr10	79513664	79513665
chr10	79516334	79516335
chr10	80029239	80029240
chr10	80423840	80423841
chr10	80817464	80817465
chr10	81118216	81118217
chr10	81470525	81470526
chr10	82231913	82231914
chr10	83755874	83755875
chr10	84017575	84017576
chr10	84103749	84103750
chr10	84221256	84221257
chr10	84322025	84322026
chr10	84513749	84513750
chr10	84534591	84534592
chr10	85006277	85006278
chr10	85379925	85379926
chr10	85420540	85420541
chr10	85782538	85782539
chr10	85800969	85800970
chr10	85851845	85851846
chr10	85897218	85897219
chr10	87812754	87812755
chr10	88171746	88171747
chr10	88373877	88373878
chr10	88897418	88897419
chr10	89600439	89600440
chr10	90172217	90172218
chr10	90267564	90267565
chr10	90272638	90272639
chr10	90326833	90326834
chr10	91753034	91753035
chr10	92001359	92001360
chr10	92705174	92705175
chr10	93005188	93005189
chr10	93635658	93635659
chr10	93994443	93994444
chr10	94638210	94638211
chr10	94704876	94704877
chr10	94773673	94773674
chr10	94878072	94878073
chr10	94879950	94879951
chr10	94918874	94918875
chr10	95007864	95007865
chr10	95020341	95020342
chr10	95058768	95058769
chr10	95085976	95085977
chr10	95182241	95182242
chr10	95377979	95377980
chr10	95748430	95748431
chr10	95771826	95771827
chr10	96121760	96121761
chr10	97471176	97471177
chr10	98212071	98212072
chr10	98569476	98569477
chr10	98723774	98723775
chr10	98749455	98749456
chr10	98756104	98756105
chr10	99528795	99528796
chr10	99574004	99574005
chr10	107724280	107724281
chr10	107914039	107914040
chr10	108005409	108005410
chr10	108958932	108958933
chr10	109462208	109462209
chr10	110292914	110292915
chr10	110357054	110357055
chr10	110368620	110368621
chr10	110996829	110996830
chr10	111013048	111013049
chr10	111029944	111029945
chr10	111290101	111290102
chr10	111350509	111350510
chr10	115767706	115767707
chr10	115999378	115999379
chr10	116371905	116371906
chr10	116874140	116874141
chr10	117898260	117898261
chr10	118921078	118921079
chr10	119260968	119260969
chr10	119267767	119267768
chr10	119608637	119608638
chr10	119836121	119836122
chr10	120182288	120182289
chr10	120841225	120841226
chr10	120864039	120864040
chr10	121006189	121006190
chr10	121847999	121848000
chr10	125162927	125162928
chr10	125386416	125386417
chr10	126408999	126409000
chr10	126415696	126415697
chr10	126423916	126423917
chr10	126702229	126702230
chr10	127534616	127534617
chr10	127877809	127877810
chr10	127878606	127878607
chr10	127975570	127975571
chr10	128106108	128106109
chr10	129857111	129857112
chr11	3237711	3237712
chr11	3435291	3435292
chr11	3449074	3449075
chr11	3478483	3478484
chr11	3846444	3846445
chr11	3855110	3855111
chr11	4146383	4146384
chr11	4153104	4153105
chr11	5395571	5395572
chr11	5413175	5413176
chr11	5463135	5463136
chr11	5755672	5755673
chr11	6079057	6079058
chr11	6081036	6081037
chr11	6316646	6316647
chr11	6387101	6387102
chr11	6580649	6580650
chr11	6584943	6584944
chr11	6678878	6678879
chr11	6795093	6795094
chr11	7029530	7029531
chr11	7323701	7323702
chr11	7433548	7433549
chr11	8469507	8469508
chr11	8475909	8475910
chr11	8484869	8484870
chr11	8487435	8487436
chr11	8505268	8505269
chr11	8654926	8654927
chr11	9016316	9016317
chr11	9017152	9017153
chr11	9163240	9163241
chr11	9804727	9804728
chr11	9883187	9883188
chr11	10237947	10237948
chr11	11708686	11708687
chr11	11755189	11755190
chr11	11824031	11824032
chr11	12905456	12905457
chr11	13318022	13318023
chr11	13806463	13806464
chr11	14082264	14082265
chr11	14989300	14989301
chr11	16491617	16491618
chr11	16576203	16576204
chr11	17035865	17035866
chr11	17783446	17783447
chr11	18271541	18271542
chr11	18648195	18648196
chr11	18907764	18907765
chr11	20065318	20065319
chr11	20131185	20131186
chr11	20366821	20366822
chr11	22500376	22500377
chr11	22502275	22502276
chr11	22510670	22510671
chr11	22513671	22513672
chr11	22522882	22522883
chr11	22730230	22730231
chr11	22759922	22759923
chr11	22996916	22996917
chr11	23165133	23165134
chr11	23981534	23981535
chr11	25894345	25894346
chr11	25986903	25986904
chr11	26003960	26003961
chr11	26270451	26270452
chr11	26272222	26272223
chr11	27122459	27122460
chr11	27399276	27399277
chr11	28948083	28948084
chr11	28969739	28969740
chr11	29536909	29536910
chr11	30368457	30368458
chr11	30392100	30392101
chr11	31033917	31033918
chr11	31882800	31882801
chr11	32604643	32604644
chr11	32735259	32735260
chr11	33007622	33007623
chr11	33236618	33236619
chr11	33353511	33353512
chr11	34215565	34215566
chr11	34552646	34552647
chr11	35769241	35769242
chr11	36845328	36845329
chr11	37881341	37881342
chr11	43307696	43307697
chr11	43440146	43440147
chr11	43480867	43480868
chr11	43510243	43510244
chr11	44522927	44522928
chr11	44575142	44575143
chr11	45882403	45882404
chr11	46043706	46043707
chr11	47309491	47309492
chr11	47454247	47454248
chr11	48316027	48316028
chr11	48510919	48510920
chr11	48685012	48685013
chr11	49472856	49472857
chr11	49583460	49583461
chr11	49619826	49619827
chr11	49622659	49622660
chr11	50050274	50050275
chr11	50093715	50093716
chr11	50666081	50666082
chr11	51912076	51912077
chr11	52200586	52200587
chr11	53149607	53149608
chr11	54786553	54786554
chr11	55283906	55283907
chr11	55760328	55760329
chr11	56575856	56575857
chr11	56858306	56858307
chr11	57396903	57396904
chr11	57413004	57413005
chr11	57471186	57471187
chr11	57784281	57784282
chr11	58025063	58025064
chr11	59313285	59313286
chr11	59318927	59318928
chr11	59325224	59325225
chr11	59333488	59333489
chr11	59570014	59570015
chr11	59635373	59635374
chr11	59652739	59652740
chr11	60230542	60230543
chr11	60253136	60253137
chr11	60644328	60644329
chr11	60790276	60790277
chr11	60973389	60973390
chr11	61114763	61114764
chr11	61175537	61175538
chr11	61342907	61342908
chr11	61347137	61347138
chr11	62028671	62028672
chr11	62308409	62308410
chr11	62312518	62312519
chr11	62474562	62474563
chr11	62769118	62769119
chr11	62922853	62922854
chr11	62994085	62994086
chr11	63084929	63084930
chr11	63227226	63227227
chr11	66381858	66381859
chr11	66780181	66780182
chr11	67193354	67193355
chr11	67200761	67200762
chr11	67964721	67964722
chr11	68207645	68207646
chr11	69395090	69395091
chr11	69516882	69516883
chr11	69520203	69520204
chr11	69522204	69522205
chr11	69595529	69595530
chr11	70169503	70169504
chr11	71990284	71990285
chr11	72351838	72351839
chr11	72390050	72390051
chr11	74451391	74451392
chr11	74643822	74643823
chr11	75008674	75008675
chr11	75164914	75164915
chr11	75546235	75546236
chr11	76122774	76122775
chr11	76164993	76164994
chr11	76296864	76296865
chr11	76459629	76459630
chr11	77493654	77493655
chr11	77599076	77599077
chr11	77720436	77720437
chr11	77798693	77798694
chr11	78621407	78621408
chr11	78671247	78671248
chr11	78817110	78817111
chr11	79449795	79449796
chr11	79912476	79912477
chr11	79949901	79949902
chr11	79999154	79999155
chr11	80703074	80703075
chr11	81426746	81426747
chr11	81617236	81617237
chr11	82284721	82284722
chr11	83153281	83153282
chr11	83395510	83395511
chr11	84248990	84248991
chr11	84684176	84684177
chr11	84758679	84758680
chr11	84953693	84953694
chr11	85528334	85528335
chr11	86314650	86314651
chr11	86514869	86514870
chr11	86810011	86810012
chr11	87631047	87631048
chr11	87841401	87841402
chr11	87849628	87849629
chr11	87913589	87913590
chr11	87953150	87953151
chr11	87986563	87986564
chr11	87991148	87991149
chr11	88006876	88006877
chr11	88348135	88348136
chr11	88488860	88488861
chr11	88532390	88532391
chr11	88551435	88551436
chr11	88855120	88855121
chr11	88860704	88860705
chr11	88929016	88929017
chr11	89497162	89497163
chr11	93476353	93476354
chr11	94946282	94946283
chr11	94968194	94968195
chr11	95172886	95172887
chr11	95402375	95402376
chr11	95406472	95406473
chr11	95566445	95566446
chr11	95673812	95673813
chr11	95752108	95752109
chr11	95842374	95842375
chr11	95879289	95879290
chr11	96051574	96051575
chr11	96575132	96575133
chr11	96648218	96648219
chr11	96825236	96825237
chr11	96837507	96837508
chr11	97053385	97053386
chr11	97211565	97211566
chr11	97332719	97332720
chr11	97489084	97489085
chr11	97518075	97518076
chr11	97523231	97523232
chr11	97525248	97525249
chr11	98542026	98542027
chr11	99003086	99003087
chr11	100411618	100411619
chr11	100420908	100420909
chr11	100477880	100477881
chr11	100484244	100484245
chr11	100852578	100852579
chr11	101298371	101298372
chr11	101543533	101543534
chr11	101557636	101557637
chr11	101901644	101901645
chr11	102190985	102190986
chr11	102442807	102442808
chr11	102443757	102443758
chr11	102559307	102559308
chr11	102681089	102681090
chr11	102681992	102681993
chr11	102688060	102688061
chr11	103268034	103268035
chr11	103702419	103702420
chr11	103822953	103822954
chr11	104839527	104839528
chr11	105018558	105018559
chr11	105147243	105147244
chr11	106417788	106417789
chr11	106451726	106451727
chr11	106499244	106499245
chr11	106583981	106583982
chr11	106640730	106640731
chr11	106997315	106997316
chr11	107002286	107002287
chr11	107214157	107214158
chr11	107227817	107227818
chr11	107297247	107297248
chr11	108285138	108285139
chr11	108466774	108466775
chr11	108778916	108778917
chr11	109762422	109762423
chr11	109764161	109764162
chr11	109857056	109857057
chr11	110309585	110309586
chr11	110904784	110904785
chr11	110982986	110982987
chr11	111705356	111705357
chr11	112821105	112821106
chr11	113195057	113195058
chr11	113250918	113250919
chr11	113571247	113571248
chr11	114429947	114429948
chr11	114544890	114544891
chr11	114681885	114681886
chr11	114736822	114736823
chr11	114914353	114914354
chr11	114932189	114932190
chr11	115024507	115024508
chr11	115218942	115218943
chr11	115271056	115271057
chr11	115425591	115425592
chr11	115570141	115570142
chr11	115691970	115691971
chr11	115694056	115694057
chr11	115703046	115703047
chr11	116562825	116562826
chr11	116715019	116715020
chr11	116974314	116974315
chr11	117265184	117265185
chr11	117328444	117328445
chr11	117447095	117447096
chr11	117459767	117459768
chr11	117488930	117488931
chr11	117724582	117724583
chr11	117837934	117837935
chr11	118002164	118002165
chr11	119017680	119017681
chr11	119081554	119081555
chr11	119256861	119256862
chr11	120063249	120063250
chr11	120095090	120095091
chr11	120114015	120114016
chr11	120524501	120524502
chr11	120806039	120806040
chr11	121825364	121825365
chr12	3738918	3738919
chr12	3808468	3808469
chr12	3890153	3890154
chr12	4162017	4162018
chr12	5012808	5012809
chr12	6054000	6054001
chr12	6602472	6602473
chr12	7939407	7939408
chr12	8296078	8296079
chr12	9139564	9139565
chr12	11059528	11059529
chr12	11205564	11205565
chr12	11272715	11272716
chr12	12299852	12299853
chr12	12587801	12587802
chr12	12795307	12795308
chr12	12927196	12927197
chr12	12934152	12934153
chr12	12950362	12950363
chr12	13074244	13074245
chr12	13515790	13515791
chr12	15122339	15122340
chr12	16577353	16577354
chr12	16904216	16904217
chr12	17200275	17200276
chr12	17400072	17400073
chr12	20953404	20953405
chr12	21356531	21356532
chr12	21441145	21441146
chr12	21468823	21468824
chr12	26753175	26753176
chr12	26962380	26962381
chr12	29502410	29502411
chr12	29657000	29657001
chr12	29781047	29781048
chr12	30746797	30746798
chr12	32621983	32621984
chr12	32854301	32854302
chr12	33509665	33509666
chr12	33814308	33814309
chr12	33958166	33958167
chr12	34029914	34029915
chr12	36327141	36327142
chr12	36747481	36747482
chr12	37806801	37806802
chr12	39533724	39533725
chr12	41711591	41711592
chr12	41824237	41824238
chr12	42818165	42818166
chr12	42960758	42960759
chr12	43118680	43118681
chr12	44305654	44305655
chr12	45741777	45741778
chr12	52070658	52070659
chr12	52148330	52148331
chr12	52447242	52447243
chr12	52448990	52448991
chr12	52636441	52636442
chr12	52795351	52795352
chr12	53377422	53377423
chr12	53496346	53496347
chr12	55279254	55279255
chr12	55890692	55890693
chr12	56477955	56477956
chr12	57399528	57399529
chr12	60076258	60076259
chr12	62571961	62571962
chr12	63808373	63808374
chr12	64133049	64133050
chr12	65943577	65943578
chr12	66209909	66209910
chr12	66694674	66694675
chr12	67692789	67692790
chr12	68718045	68718046
chr12	70231243	70231244
chr12	70538327	70538328
chr12	70980449	70980450
chr12	71436305	71436306
chr12	73112545	73112546
chr12	73375215	73375216
chr12	73788912	73788913
chr12	74187005	74187006
chr12	74217735	74217736
chr12	74549489	74549490
chr12	74863860	74863861
chr12	76533618	76533619
chr12	76656769	76656770
chr12	77344836	77344837
chr12	77671304	77671305
chr12	77795859	77795860
chr12	78002657	78002658
chr12	78020057	78020058
chr12	78066295	78066296
chr12	79073154	79073155
chr12	80442611	80442612
chr12	81111357	81111358
chr12	81212433	81212434
chr12	81217712	81217713
chr12	81361510	81361511
chr12	81815060	81815061
chr12	81939955	81939956
chr12	82046348	82046349
chr12	83098672	83098673
chr12	83580469	83580470
chr12	84919254	84919255
chr12	85369516	85369517
chr12	85657763	85657764
chr12	85966124	85966125
chr12	85981967	85981968
chr12	87838329	87838330
chr12	87840126	87840127
chr12	88143332	88143333
chr12	88157723	88157724
chr12	88272512	88272513
chr12	88273684	88273685
chr12	88910490	88910491
chr12	89844539	89844540
chr12	90419875	90419876
chr12	90720738	90720739
chr12	90769536	90769537
chr12	92846339	92846340
chr12	99159780	99159781
chr12	99216437	99216438
chr12	99866451	99866452
chr12	99942352	99942353
chr12	100650620	100650621
chr12	101571227	101571228
chr12	101576105	101576106
chr12	101579320	101579321
chr12	102234344	102234345
chr12	102237700	102237701
chr12	102246223	102246224
chr12	103753211	103753212
chr12	103914719	103914720
chr12	103997227	103997228
chr12	104838810	104838811
chr12	105671632	105671633
chr12	105964820	105964821
chr12	107146193	107146194
chr12	107248390	107248391
chr12	107250575	107250576
chr12	107413313	107413314
chr12	108766903	108766904
chr12	109674414	109674415
chr12	111936240	111936241
chr12	112083565	112083566
chr12	112120648	112120649
chr12	112277067	112277068
chr12	112381459	112381460
chr12	112916409	112916410
chr12	113004865	113004866
chr12	115303746	115303747
chr12	117898567	117898568
chr12	118286127	118286128
chr12	118411988	118411989
chr12	118473840	118473841
chr12	118922648	118922649
chr12	118990108	118990109
chr12	119425819	119425820
chr12	119889436	119889437
chr13	3711919	3711920
chr13	4054924	4054925
chr13	4657836	4657837
chr13	4699081	4699082
chr13	4825167	4825168
chr13	5184633	5184634
chr13	5480223	5480224
chr13	5689539	5689540
chr13	5695889	5695890
chr13	5701406	5701407
chr13	5721920	5721921
chr13	5860117	5860118
chr13	6625661	6625662
chr13	7168783	7168784
chr13	9016587	9016588
chr13	9547530	9547531
chr13	11004841	11004842
chr13	12100052	12100053
chr13	12156033	12156034
chr13	12165002	12165003
chr13	12228746	12228747
chr13	14531828	14531829
chr13	14893036	14893037
chr13	15487354	15487355
chr13	15914152	15914153
chr13	16023645	16023646
chr13	16921759	16921760
chr13	17157631	17157632
chr13	18577835	18577836
chr13	18933969	18933970
chr13	19229993	19229994
chr13	21881974	21881975
chr13	21882560	21882561
chr13	22003237	22003238
chr13	22141826	22141827
chr13	22799005	22799006
chr13	22921367	22921368
chr13	22936396	22936397
chr13	23084427	23084428
chr13	23116868	23116869
chr13	23830695	23830696
chr13	24271599	24271600
chr13	24798605	24798606
chr13	25731866	25731867
chr13	25960969	25960970
chr13	26017543	26017544
chr13	26205755	26205756
chr13	28872534	28872535
chr13	28978586	28978587
chr13	32705697	32705698
chr13	33812409	33812410
chr13	34201723	34201724
chr13	34244883	34244884
chr13	34248192	34248193
chr13	34319591	34319592
chr13	34336281	34336282
chr13	34552936	34552937
chr13	34719517	34719518
chr13	34833834	34833835
chr13	37528338	37528339
chr13	37609144	37609145
chr13	37865416	37865417
chr13	38201070	38201071
chr13	38877424	38877425
chr13	40966313	40966314
chr13	41240992	41240993
chr13	41554153	41554154
chr13	42435061	42435062
chr13	42508199	42508200
chr13	42704518	42704519
chr13	42815681	42815682
chr13	43279216	43279217
chr13	43680832	43680833
chr13	44114227	44114228
chr13	44655182	44655183
chr13	44730810	44730811
chr13	44773796	44773797
chr13	44774725	44774726
chr13	44817755	44817756
chr13	44824063	44824064
chr13	44829138	44829139
chr13	44830699	44830700
chr13	44851017	44851018
chr13	44946927	44946928
chr13	46823610	46823611
chr13	47951023	47951024
chr13	49108757	49108758
chr13	49801788	49801789
chr13	50462639	50462640
chr13	50468117	50468118
chr13	50484623	50484624
chr13	50556087	50556088
chr13	50606539	50606540
chr13	50612404	50612405
chr13	51002536	51002537
chr13	51008243	51008244
chr13	51061242	51061243
chr13	51062306	51062307
chr13	51148035	51148036
chr13	51174049	51174050
chr13	51217571	51217572
chr13	51299033	51299034
chr13	51849392	51849393
chr13	52014581	52014582
chr13	52179144	52179145
chr13	52406650	52406651
chr13	52454691	52454692
chr13	52657736	52657737
chr13	52908091	52908092
chr13	53044826	53044827
chr13	53279698	53279699
chr13	53329961	53329962
chr13	53556920	53556921
chr13	54311385	54311386
chr13	54710248	54710249
chr13	55301161	55301162
chr13	55306810	55306811
chr13	55348661	55348662
chr13	56143969	56143970
chr13	56213824	56213825
chr13	56244742	56244743
chr13	56713866	56713867
chr13	57409959	57409960
chr13	57464188	57464189
chr13	57596189	57596190
chr13	58503865	58503866
chr13	58735458	58735459
chr13	58928157	58928158
chr13	59034569	59034570
chr13	59056305	59056306
chr13	60581330	60581331
chr13	60717467	60717468
chr13	62135078	62135079
chr13	62251067	62251068
chr13	62329998	62329999
chr13	62981354	62981355
chr13	63341801	63341802
chr13	63380330	63380331
chr13	63630113	63630114
chr13	63643051	63643052
chr13	63657439	63657440
chr13	63770593	63770594
chr13	63821017	63821018
chr13	64002812	64002813
chr13	64081006	64081007
chr13	64293379	64293380
chr13	64670320	64670321
chr13	65843774	65843775
chr13	66127977	66127978
chr13	66515875	66515876
chr13	66542423	66542424
chr13	66799439	66799440
chr13	66812033	66812034
chr13	67516913	67516914
chr13	67628882	67628883
chr13	67647028	67647029
chr13	67945700	67945701
chr13	68010929	68010930
chr13	68712052	68712053
chr13	71645351	71645352
chr13	72307073	72307074
chr13	74536801	74536802
chr13	75505833	75505834
chr13	75823077	75823078
chr13	80862651	80862652
chr13	83850125	83850126
chr13	84779006	84779007
chr13	85286290	85286291
chr13	86518535	86518536
chr13	90385796	90385797
chr13	90949875	90949876
chr13	91009004	91009005
chr13	91315089	91315090
chr13	92811715	92811716
chr13	92942575	92942576
chr13	93473566	93473567
chr13	94688888	94688889
chr13	94941546	94941547
chr13	95084292	95084293
chr13	95091302	95091303
chr13	95288271	95288272
chr13	95315895	95315896
chr13	95476871	95476872
chr13	95477451	95477452
chr13	95677985	95677986
chr13	96303950	96303951
chr13	96305073	96305074
chr13	96416061	96416062
chr13	96426992	96426993
chr13	96577263	96577264
chr13	96915809	96915810
chr13	97430201	97430202
chr13	97949029	97949030
chr13	97966606	97966607
chr13	97997740	97997741
chr13	98035573	98035574
chr13	98202657	98202658
chr13	98205086	98205087
chr13	98218027	98218028
chr13	98224848	98224849
chr13	98263216	98263217
chr13	98358221	98358222
chr13	99746252	99746253
chr13	100270017	100270018
chr13	100379431	100379432
chr13	102876191	102876192
chr13	103318397	103318398
chr13	103630376	103630377
chr13	103748163	103748164
chr13	105701236	105701237
chr13	106017365	106017366
chr13	108698369	108698370
chr13	108715070	108715071
chr13	108725348	108725349
chr13	110422758	110422759
chr13	111916133	111916134
chr13	112326654	112326655
chr13	112693697	112693698
chr13	112695250	112695251
chr13	113206404	113206405
chr13	113231098	113231099
chr13	113776060	113776061
chr13	114014389	114014390
chr13	114305480	114305481
chr13	114839987	114839988
chr13	115953878	115953879
chr13	118005994	118005995
chr13	119054798	119054799
chr14	8684261	8684262
chr14	8887082	8887083
chr14	9039913	9039914
chr14	9051305	9051306
chr14	9236015	9236016
chr14	9569535	9569536
chr14	9835671	9835672
chr14	10074634	10074635
chr14	10222030	10222031
chr14	10226047	10226048
chr14	10491136	10491137
chr14	12385693	12385694
chr14	12496276	12496277
chr14	12503547	12503548
chr14	12735548	12735549
chr14	12738122	12738123
chr14	12743928	12743929
chr14	12823917	12823918
chr14	13132424	13132425
chr14	14622552	14622553
chr14	16629734	16629735
chr14	16811036	16811037
chr14	17145695	17145696
chr14	17180464	17180465
chr14	17267499	17267500
chr14	20569791	20569792
chr14	20723393	20723394
chr14	20735620	20735621
chr14	20746379	20746380
chr14	20816283	20816284
chr14	20997915	20997916
chr14	21705669	21705670
chr14	21711396	21711397
chr14	21748260	21748261
chr14	21907990	21907991
chr14	24441643	24441644
chr14	25301667	25301668
chr14	25398816	25398817
chr14	25481223	25481224
chr14	26268305	26268306
chr14	26538160	26538161
chr14	26574565	26574566
chr14	27858461	27858462
chr14	27910096	27910097
chr14	28085946	28085947
chr14	28160642	28160643
chr14	28162093	28162094
chr14	28173652	28173653
chr14	28482936	28482937
chr14	28487476	28487477
chr14	30608709	30608710
chr14	31713288	31713289
chr14	32937636	32937637
chr14	33082364	33082365
chr14	33193264	33193265
chr14	33317966	33317967
chr14	35705357	35705358
chr14	36913028	36913029
chr14	37911533	37911534
chr14	38291018	38291019
chr14	38333975	38333976
chr14	38394202	38394203
chr14	38555798	38555799
chr14	38563113	38563114
chr14	38867196	38867197
chr14	41045601	41045602
chr14	41263059	41263060
chr14	41677995	41677996
chr14	41997406	41997407
chr14	42003024	42003025
chr14	42015390	42015391
chr14	46083439	46083440
chr14	46117041	46117042
chr14	46268876	46268877
chr14	48192588	48192589
chr14	48318998	48318999
chr14	49124389	49124390
chr14	49246097	49246098
chr14	49274825	49274826
chr14	49320905	49320906
chr14	49349887	49349888
chr14	49802794	49802795
chr14	49895028	49895029
chr14	50067630	50067631
chr14	50439917	50439918
chr14	51558214	51558215
chr14	51589538	51589539
chr14	51867648	51867649
chr14	52685895	52685896
chr14	52876219	52876220
chr14	52945824	52945825
chr14	52952024	52952025
chr14	54059437	54059438
chr14	54182426	54182427
chr14	55030981	55030982
chr14	55034449	55034450
chr14	55191796	55191797
chr14	55195087	55195088
chr14	55333660	55333661
chr14	55667307	55667308
chr14	55803652	55803653
chr14	55977448	55977449
chr14	56434523	56434524
chr14	56442692	56442693
chr14	56734674	56734675
chr14	57169894	57169895
chr14	57286904	57286905
chr14	57492029	57492030
chr14	58148691	58148692
chr14	58156193	58156194
chr14	58444741	58444742
chr14	58500796	58500797
chr14	59169825	59169826
chr14	60059439	60059440
chr14	60243381	60243382
chr14	60412848	60412849
chr14	61380939	61380940
chr14	61576764	61576765
chr14	61601140	61601141
chr14	61624278	61624279
chr14	61753246	61753247
chr14	62300227	62300228
chr14	63556577	63556578
chr14	65275969	65275970
chr14	65568593	65568594
chr14	66387984	66387985
chr14	66741677	66741678
chr14	67636734	67636735
chr14	67644604	67644605
chr14	68293848	68293849
chr14	68328441	68328442
chr14	68482857	68482858
chr14	68512100	68512101
chr14	70751504	70751505
chr14	71172845	71172846
chr14	73634372	73634373
chr14	73638330	73638331
chr14	76263522	76263523
chr14	76667114	76667115
chr14	76915652	76915653
chr14	76994932	76994933
chr14	77650629	77650630
chr14	78397681	78397682
chr14	78689005	78689006
chr14	79121936	79121937
chr14	79418568	79418569
chr14	79708309	79708310
chr14	84663948	84663949
chr14	86796012	86796013
chr14	87793167	87793168
chr14	87817784	87817785
chr14	91630789	91630790
chr14	91636072	91636073
chr14	92055469	92055470
chr14	92116935	92116936
chr14	93022363	93022364
chr14	93226003	93226004
chr14	93482581	93482582
chr14	94705047	94705048
chr14	96060267	96060268
chr14	98989306	98989307
chr14	99438704	99438705
chr14	99543659	99543660
chr14	99674926	99674927
chr14	99739533	99739534
chr14	100683906	100683907
chr14	100713459	100713460
chr14	102175750	102175751
chr14	102257225	102257226
chr14	102269118	102269119
chr14	105188794	105188795
chr14	105882641	105882642
chr14	106320220	106320221
chr14	106322097	106322098
chr14	111661151	111661152
chr14	111828848	111828849
chr14	112724975	112724976
chr14	113582271	113582272
chr14	117667167	117667168
chr14	119109149	119109150
chr14	119149455	119149456
chr14	119194899	119194900
chr14	119376791	119376792
chr14	120702577	120702578
chr14	120883940	120883941
chr14	121298284	121298285
chr14	121905736	121905737
chr14	122654884	122654885
chr14	122731455	122731456
chr14	122741232	122741233
chr14	122815529	122815530
chr14	122864844	122864845
chr15	3005007	3005008
chr15	3220908	3220909
chr15	3698266	3698267
chr15	4973641	4973642
chr15	5707243	5707244
chr15	5883752	5883753
chr15	5941761	5941762
chr15	7430294	7430295
chr15	7481334	7481335
chr15	8648123	8648124
chr15	8683913	8683914
chr15	8782116	8782117
chr15	9142944	9142945
chr15	10035179	10035180
chr15	10395580	10395581
chr15	10591849	10591850
chr15	10645919	10645920
chr15	10653464	10653465
chr15	10654814	10654815
chr15	10881748	10881749
chr15	11391532	11391533
chr15	12126818	12126819
chr15	12133343	12133344
chr15	12669840	12669841
chr15	12787736	12787737
chr15	12827857	12827858
chr15	21170728	21170729
chr15	22016748	22016749
chr15	22691099	22691100
chr15	24957110	24957111
chr15	24976486	24976487
chr15	25221106	25221107
chr15	25262051	25262052
chr15	25294848	25294849
chr15	25523728	25523729
chr15	25670109	25670110
chr15	25692059	25692060
chr15	25703576	25703577
chr15	27780776	27780777
chr15	27925255	27925256
chr15	27971386	27971387
chr15	28293387	28293388
chr15	30069611	30069612
chr15	30082087	30082088
chr15	30623892	30623893
chr15	31056939	31056940
chr15	31472010	31472011
chr15	33956923	33956924
chr15	35890785	35890786
chr15	36233840	36233841
chr15	37145464	37145465
chr15	37173660	37173661
chr15	37192361	37192362
chr15	38083776	38083777
chr15	38922065	38922066
chr15	39560468	39560469
chr15	39945601	39945602
chr15	41490183	41490184
chr15	41714172	41714173
chr15	43046496	43046497
chr15	47027877	47027878
chr15	47578855	47578856
chr15	49420561	49420562
chr15	51756632	51756633
chr15	52956522	52956523
chr15	53191456	53191457
chr15	53757272	53757273
chr15	54176152	54176153
chr15	54937090	54937091
chr15	55096278	55096279
chr15	55099714	55099715
chr15	56574463	56574464
chr15	57689998	57689999
chr15	58044316	58044317
chr15	58138001	58138002
chr15	58607837	58607838
chr15	58624829	58624830
chr15	58822720	58822721
chr15	58914716	58914717
chr15	58929799	58929800
chr15	59133810	59133811
chr15	59334001	59334002
chr15	59469824	59469825
chr15	59484596	59484597
chr15	59815452	59815453
chr15	59853046	59853047
chr15	60306774	60306775
chr15	60386422	60386423
chr15	60671343	60671344
chr15	61937384	61937385
chr15	61938303	61938304
chr15	61955308	61955309
chr15	61963354	61963355
chr15	63493883	63493884
chr15	65049713	65049714
chr15	65726206	65726207
chr15	65758161	65758162
chr15	65971788	65971789
chr15	66902776	66902777
chr15	71989124	71989125
chr15	72307256	72307257
chr15	72921176	72921177
chr15	72935089	72935090
chr15	76447997	76447998
chr15	76540950	76540951
chr15	76818116	76818117
chr15	76882908	76882909
chr15	77032712	77032713
chr15	77169123	77169124
chr15	77169797	77169798
chr15	77186985	77186986
chr15	77293505	77293506
chr15	77621690	77621691
chr15	77658187	77658188
chr15	77693733	77693734
chr15	77894860	77894861
chr15	77896206	77896207
chr15	79735236	79735237
chr15	80335727	80335728
chr15	81344837	81344838
chr15	81348715	81348716
chr15	81493827	81493828
chr15	82153309	82153310
chr15	83295192	83295193
chr15	83822316	83822317
chr15	84452560	84452561
chr15	84557429	84557430
chr15	84873191	84873192
chr15	85057462	85057463
chr15	85077519	85077520
chr15	85133916	85133917
chr15	87307703	87307704
chr15	88698234	88698235
chr15	89487108	89487109
chr15	89978419	89978420
chr15	89980417	89980418
chr15	90141556	90141557
chr15	90163818	90163819
chr15	90908611	90908612
chr15	91602623	91602624
chr15	91694724	91694725
chr15	92961496	92961497
chr15	93228253	93228254
chr15	93350037	93350038
chr15	94479945	94479946
chr15	96084449	96084450
chr15	96532711	96532712
chr15	96552792	96552793
chr15	97945164	97945165
chr15	98453969	98453970
chr15	98661779	98661780
chr15	98817654	98817655
chr15	98821780	98821781
chr15	99094965	99094966
chr15	99534992	99534993
chr15	100039094	100039095
chr15	100299644	100299645
chr15	100460762	100460763
chr15	101159921	101159922
chr15	101710427	101710428
chr15	102042461	102042462
chr15	102044426	102044427
chr15	102207806	102207807
chr15	102224236	102224237
chr15	102229312	102229313
chr15	102703367	102703368
chr15	102716410	102716411
chr15	102751284	102751285
chr15	103350342	103350343
chr16	3532214	3532215
chr16	4022745	4022746
chr16	4031659	4031660
chr16	4276612	4276613
chr16	4355459	4355460
chr16	4602323	4602324
chr16	4818628	4818629
chr16	5927213	5927214
chr16	6206675	6206676
chr16	6284647	6284648
chr16	6415192	6415193
chr16	8555117	8555118
chr16	8562139	8562140
chr16	8778964	8778965
chr16	8788445	8788446
chr16	8860880	8860881
chr16	8894460	8894461
chr16	9267417	9267418
chr16	9284732	9284733
chr16	10001854	10001855
chr16	10216699	10216700
chr16	11295880	11295881
chr16	11360299	11360300
chr16	11743382	11743383
chr16	11765858	11765859
chr16	12692065	12692066
chr16	12713721	12713722
chr16	12807487	12807488
chr16	12961125	12961126
chr16	13739333	13739334
chr16	13748096	13748097
chr16	13951394	13951395
chr16	13976505	13976506
chr16	13981787	13981788
chr16	14557486	14557487
chr16	14705477	14705478
chr16	16302758	16302759
chr16	16685272	16685273
chr16	16825759	16825760
chr16	16870646	16870647
chr16	17245226	17245227
chr16	17929117	17929118
chr16	18321799	18321800
chr16	18385667	18385668
chr16	18725031	18725032
chr16	18785889	18785890
chr16	19083281	19083282
chr16	19238125	19238126
chr16	19886904	19886905
chr16	19997081	19997082
chr16	20258176	20258177
chr16	20443890	20443891
chr16	20478625	20478626
chr16	20485299	20485300
chr16	20499470	20499471
chr16	20537330	20537331
chr16	20706784	20706785
chr16	20724704	20724705
chr16	20805062	20805063
chr16	20838599	20838600
chr16	20860973	20860974
chr16	20926087	20926088
chr16	21156479	21156480
chr16	21175426	21175427
chr16	21695125	21695126
chr16	21702158	21702159
chr16	21807964	21807965
chr16	21984360	21984361
chr16	21997163	21997164
chr16	22076333	22076334
chr16	22149971	22149972
chr16	22289873	22289874
chr16	22402869	22402870
chr16	22403997	22403998
chr16	22406408	22406409
chr16	22412015	22412016
chr16	22416417	22416418
chr16	22442407	22442408
chr16	22800685	22800686
chr16	23020886	23020887
chr16	23908743	23908744
chr16	24411559	24411560
chr16	24875822	24875823
chr16	25517284	25517285
chr16	26962296	26962297
chr16	27884538	27884539
chr16	28212674	28212675
chr16	28939913	28939914
chr16	29845494	29845495
chr16	30063289	30063290
chr16	30206304	30206305
chr16	30499661	30499662
chr16	30641702	30641703
chr16	30672995	30672996
chr16	30735661	30735662
chr16	30940106	30940107
chr16	31300765	31300766
chr16	31342996	31342997
chr16	31546402	31546403
chr16	31589758	31589759
chr16	31826407	31826408
chr16	32303446	32303447
chr16	32559775	32559776
chr16	32698519	32698520
chr16	33387358	33387359
chr16	33398239	33398240
chr16	35012946	35012947
chr16	35016629	35016630
chr16	35405046	35405047
chr16	36168049	36168050
chr16	36206023	36206024
chr16	36649489	36649490
chr16	37656050	37656051
chr16	38444024	38444025
chr16	38472017	38472018
chr16	39238914	39238915
chr16	40616812	40616813
chr16	41641106	41641107
chr16	43604066	43604067
chr16	43800580	43800581
chr16	43802182	43802183
chr16	43926653	43926654
chr16	44281055	44281056
chr16	44287842	44287843
chr16	45224056	45224057
chr16	46047251	46047252
chr16	46183398	46183399
chr16	48373593	48373594
chr16	48435808	48435809
chr16	48475509	48475510
chr16	48519828	48519829
chr16	48606647	48606648
chr16	50459402	50459403
chr16	50482256	50482257
chr16	54966925	54966926
chr16	57945705	57945706
chr16	59486569	59486570
chr16	64885352	64885353
chr16	64889494	64889495
chr16	66586332	66586333
chr16	70105089	70105090
chr16	71858318	71858319
chr16	71884949	71884950
chr16	71886020	71886021
chr16	72788602	72788603
chr16	73015062	73015063
chr16	74768756	74768757
chr16	74888100	74888101
chr16	76320149	76320150
chr16	76322062	76322063
chr16	76540142	76540143
chr16	76611474	76611475
chr16	77400980	77400981
chr16	78238767	78238768
chr16	78265652	78265653
chr16	78456761	78456762
chr16	82596875	82596876
chr16	82602526	82602527
chr16	83538134	83538135
chr16	86188043	86188044
chr16	87435755	87435756
chr16	87700010	87700011
chr16	90298610	90298611
chr16	90428264	90428265
chr16	90437674	90437675
chr16	91480741	91480742
chr16	92475668	92475669
chr16	93007078	93007079
chr16	93137637	93137638
chr16	93717885	93717886
chr16	93802946	93802947
chr16	94823500	94823501
chr16	94867639	94867640
chr16	95844851	95844852
chr16	95989036	95989037
chr17	3055000	3055001
chr17	4197065	4197066
chr17	4948567	4948568
chr17	5324757	5324758
chr17	5416656	5416657
chr17	5848966	5848967
chr17	6106388	6106389
chr17	6495801	6495802
chr17	7065045	7065046
chr17	7402485	7402486
chr17	7451660	7451661
chr17	7755986	7755987
chr17	8564697	8564698
chr17	8622945	8622946
chr17	9773181	9773182
chr17	10110069	10110070
chr17	10819771	10819772
chr17	11546244	11546245
chr17	11726783	11726784
chr17	12155786	12155787
chr17	12214361	12214362
chr17	12240436	12240437
chr17	12995296	12995297
chr17	13573036	13573037
chr17	13820865	13820866
chr17	14438782	14438783
chr17	14830320	14830321
chr17	14955209	14955210
chr17	15384953	15384954
chr17	15517659	15517660
chr17	15817889	15817890
chr17	15841392	15841393
chr17	16127284	16127285
chr17	17585991	17585992
chr17	17875708	17875709
chr17	23738011	23738012
chr17	23782364	23782365
chr17	24289045	24289046
chr17	25152956	25152957
chr17	26247414	26247415
chr17	26249937	26249938
chr17	26733388	26733389
chr17	26740529	26740530
chr17	27775845	27775846
chr17	27946049	27946050
chr17	28354885	28354886
chr17	28704636	28704637
chr17	28731095	28731096
chr17	28828048	28828049
chr17	29350524	29350525
chr17	29536298	29536299
chr17	29542594	29542595
chr17	29588310	29588311
chr17	30735463	30735464
chr17	30907514	30907515
chr17	31011546	31011547
chr17	31369473	31369474
chr17	31463532	31463533
chr17	31573341	31573342
chr17	31943039	31943040
chr17	32526416	32526417
chr17	32862822	32862823
chr17	32890723	32890724
chr17	33014983	33014984
chr17	33015791	33015792
chr17	33994754	33994755
chr17	34029609	34029610
chr17	34038124	34038125
chr17	34045808	34045809
chr17	34057427	34057428
chr17	34067367	34067368
chr17	34477730	34477731
chr17	35048024	35048025
chr17	35326753	35326754
chr17	35622820	35622821
chr17	35639641	35639642
chr17	36054938	36054939
chr17	36076226	36076227
chr17	36236719	36236720
chr17	36981364	36981365
chr17	37132551	37132552
chr17	37216045	37216046
chr17	38127685	38127686
[truncated: 2,725 more rows]

## Sheet: ZIC3_1463
Chromosome	start_suU	end_suU	ATAC_cluster
chr1	4845696	4845697	2
chr1	4960730	4960731	3
chr1	6888489	6888490	1
chr1	7045706	7045707	1
chr1	7766834	7766835	3
chr1	8087154	8087155	2
chr1	10021801	10021802	2
chr1	10223490	10223491	4
chr1	12825478	12825479	1
chr1	13074953	13074954	2
chr1	14175518	14175519	4
chr1	16120217	16120218	2
chr1	16814346	16814347	2
chr1	16999932	16999933	1
chr1	17240945	17240946	2
chr1	17497074	17497075	1
chr1	20965015	20965016	2
chr1	24818281	24818282	3
chr1	25367108	25367109	1
chr1	26964911	26964912	1
chr1	33799495	33799496	1
chr1	34063901	34063902	1
chr1	35289547	35289548	2
chr1	35295206	35295207	3
chr1	35942154	35942155	1
chr1	36001344	36001345	2
chr1	36070986	36070987	2
chr1	36861180	36861181	2
chr1	36893602	36893603	3
chr1	37044539	37044540	2
chr1	41197530	41197531	2
chr1	44388929	44388930	2
chr1	46978677	46978678	2
chr1	48545704	48545705	1
chr1	50710461	50710462	1
chr1	53689087	53689088	2
chr1	57070767	57070768	1
chr1	57527334	57527335	2
chr1	57947353	57947354	1
chr1	58481556	58481557	2
chr1	58946859	58946860	3
chr1	59505530	59505531	3
chr1	60194393	60194394	2
chr1	63181330	63181331	3
chr1	64702177	64702178	3
chr1	65259984	65259985	3
chr1	65353526	65353527	1
chr1	66489685	66489686	1
chr1	72825437	72825438	3
chr1	72843946	72843947	3
chr1	72852207	72852208	3
chr1	73689556	73689557	4
chr1	79577961	79577962	3
chr1	84214500	84214501	1
chr1	84835399	84835400	3
chr1	84857409	84857410	2
chr1	88407048	88407049	1
chr1	89114497	89114498	3
chr1	89127128	89127129	2
chr1	90565654	90565655	1
chr1	94604208	94604209	2
chr1	98767796	98767797	1
chr1	102313435	102313436	1
chr1	108618832	108618833	3
chr1	119354528	119354529	2
chr1	120900569	120900570	1
chr1	120971981	120971982	2
chr1	121201786	121201787	1
chr1	121765548	121765549	3
chr1	121949740	121949741	3
chr1	122540766	122540767	2
chr1	124564079	124564080	1
chr1	129135609	129135610	1
chr1	133787042	133787043	2
chr1	135389668	135389669	2
chr1	135561449	135561450	2
chr1	135590958	135590959	2
chr1	135663750	135663751	1
chr1	136431839	136431840	2
chr1	136467380	136467381	2
chr1	137082741	137082742	2
chr1	137095788	137095789	2
chr1	138586807	138586808	1
chr1	138624747	138624748	3
chr1	139103223	139103224	3
chr1	140050861	140050862	1
chr1	141091129	141091130	1
chr1	141736168	141736169	3
chr1	142644764	142644765	1
chr1	148170250	148170251	2
chr1	153025789	153025790	2
chr1	157923860	157923861	2
chr1	159363597	159363598	1
chr1	163026658	163026659	3
chr1	163204454	163204455	3
chr1	165948488	165948489	2
chr1	166433682	166433683	2
chr1	167108893	167108894	3
chr1	167582964	167582965	3
chr1	167812440	167812441	1
chr1	167841857	167841858	3
chr1	167891259	167891260	3
chr1	168072683	168072684	2
chr1	170288242	170288243	1
chr1	172310947	172310948	3
chr1	173349909	173349910	1
chr1	180213533	180213534	3
chr1	180291043	180291044	2
chr1	181129128	181129129	2
chr1	182864058	182864059	1
chr1	186610498	186610499	3
chr1	188334600	188334601	2
chr1	189090694	189090695	1
chr1	189256442	189256443	1
chr1	190405267	190405268	3
chr1	194622686	194622687	1
chr10	6699755	6699756	2
chr10	7834499	7834500	2
chr10	10716730	10716731	3
chr10	10983807	10983808	2
chr10	12316842	12316843	3
chr10	12482735	12482736	2
chr10	12629171	12629172	3
chr10	13737336	13737337	3
chr10	15306103	15306104	2
chr10	18547679	18547680	3
chr10	19984484	19984485	2
chr10	21053565	21053566	1
chr10	21565484	21565485	2
chr10	22396393	22396394	3
chr10	22599674	22599675	2
chr10	23524460	23524461	3
chr10	24539504	24539505	3
chr10	24554643	24554644	3
chr10	25352235	25352236	2
chr10	25999975	25999976	1
chr10	26065273	26065274	1
chr10	27728785	27728786	3
chr10	27734435	27734436	2
chr10	28213723	28213724	2
chr10	30493210	30493211	3
chr10	31366093	31366094	1
chr10	32915944	32915945	1
chr10	33095556	33095557	3
chr10	33625594	33625595	3
chr10	33665614	33665615	3
chr10	34871153	34871154	2
chr10	36331441	36331442	2
chr10	36473736	36473737	1
chr10	38329754	38329755	2
chr10	38826768	38826769	1
chr10	40902618	40902619	3
chr10	41404685	41404686	2
chr10	41549908	41549909	2
chr10	41966469	41966470	2
chr10	42198412	42198413	2
chr10	44811406	44811407	2
chr10	44913549	44913550	2
chr10	52462671	52462672	1
chr10	59021530	59021531	2
chr10	59258803	59258804	3
chr10	61244731	61244732	4
chr10	61462717	61462718	3
chr10	66359988	66359989	3
chr10	66383034	66383035	2
chr10	67619953	67619954	2
chr10	69607107	69607108	3
chr10	69830893	69830894	3
chr10	74530341	74530342	3
chr10	74581501	74581502	2
chr10	74746816	74746817	2
chr10	75313915	75313916	1
chr10	75400717	75400718	2
chr10	76592647	76592648	1
chr10	76626594	76626595	1
chr10	80423840	80423841	2
chr10	80817464	80817465	2
chr10	81118216	81118217	2
chr10	81470525	81470526	2
chr10	85800969	85800970	3
chr10	85851845	85851846	1
chr10	88373877	88373878	3
chr10	89600439	89600440	3
chr10	90267564	90267565	3
chr10	90272638	90272639	1
chr10	91753034	91753035	3
chr10	93994443	93994444	3
chr10	94773673	94773674	3
chr10	94878072	94878073	2
chr10	94879950	94879951	4
chr10	95748430	95748431	2
chr10	98723774	98723775	1
chr10	99574004	99574005	3
chr10	107914039	107914040	3
chr10	110368620	110368621	2
chr10	110996829	110996830	2
chr10	111290101	111290102	3
chr10	116874140	116874141	1
chr10	117898260	117898261	2
chr10	119608637	119608638	2
chr10	120864039	120864040	1
chr10	121847999	121848000	3
chr10	126702229	126702230	2
chr10	127975570	127975571	3
chr10	129857111	129857112	2
chr11	3237711	3237712	1
chr11	4146383	4146384	2
chr11	5755672	5755673	3
chr11	6079057	6079058	1
chr11	6316646	6316647	2
chr11	6584943	6584944	3
chr11	6678878	6678879	2
chr11	8469507	8469508	2
chr11	8475909	8475910	2
chr11	8484869	8484870	2
chr11	9016316	9016317	2
chr11	9804727	9804728	3
chr11	11824031	11824032	1
chr11	14082264	14082265	2
chr11	17035865	17035866	1
chr11	18648195	18648196	3
chr11	18907764	18907765	1
chr11	20065318	20065319	3
chr11	22513671	22513672	2
chr11	22522882	22522883	2
chr11	22996916	22996917	2
chr11	25986903	25986904	2
chr11	27399276	27399277	1
chr11	32604643	32604644	3
chr11	32735259	32735260	3
chr11	33007622	33007623	2
chr11	33353511	33353512	3
chr11	35769241	35769242	2
chr11	46043706	46043707	1
chr11	48316027	48316028	1
chr11	48510919	48510920	2
chr11	50093715	50093716	3
chr11	56575856	56575857	3
chr11	56858306	56858307	1
chr11	57471186	57471187	3
chr11	60230542	60230543	2
chr11	60790276	60790277	2
chr11	62028671	62028672	2
chr11	62922853	62922854	3
chr11	66381858	66381859	1
chr11	66780181	66780182	1
chr11	67964721	67964722	2
chr11	68207645	68207646	2
chr11	69516882	69516883	3
chr11	72351838	72351839	2
chr11	76122774	76122775	1
chr11	77798693	77798694	4
chr11	78621407	78621408	2
chr11	78817110	78817111	2
chr11	79449795	79449796	2
chr11	79949901	79949902	2
chr11	81426746	81426747	2
chr11	81617236	81617237	3
chr11	84758679	84758680	1
chr11	87913589	87913590	4
chr11	87991148	87991149	1
chr11	88929016	88929017	2
chr11	93476353	93476354	3
chr11	95406472	95406473	2
chr11	95566445	95566446	3
chr11	95673812	95673813	2
chr11	95752108	95752109	3
chr11	95842374	95842375	2
chr11	96648218	96648219	1
chr11	97053385	97053386	2
chr11	97332719	97332720	2
chr11	99003086	99003087	3
chr11	100420908	100420909	2
chr11	101298371	101298372	2
chr11	101557636	101557637	1
chr11	102681089	102681090	2
chr11	102681992	102681993	2
chr11	103268034	103268035	3
chr11	105018558	105018559	1
chr11	106499244	106499245	1
chr11	107002286	107002287	1
chr11	108285138	108285139	2
chr11	108466774	108466775	1
chr11	109762422	109762423	3
chr11	110309585	110309586	1
chr11	110982986	110982987	3
chr11	113195057	113195058	1
chr11	113250918	113250919	3
chr11	113571247	113571248	2
chr11	114681885	114681886	1
chr11	114914353	114914354	3
chr11	115271056	115271057	3
chr11	115691970	115691971	2
chr11	116715019	116715020	2
chr11	117328444	117328445	2
chr11	117488930	117488931	1
chr11	117837934	117837935	4
chr11	119081554	119081555	4
chr11	120806039	120806040	1
chr11	121825364	121825365	2
chr12	3738918	3738919	2
chr12	9139564	9139565	1
chr12	11059528	11059529	2
chr12	11272715	11272716	2
chr12	12795307	12795308	2
chr12	13515790	13515791	2
chr12	16577353	16577354	2
chr12	16904216	16904217	2
chr12	17200275	17200276	2
chr12	21356531	21356532	3
chr12	26753175	26753176	1
chr12	29502410	29502411	1
chr12	29657000	29657001	1
chr12	30746797	30746798	3
chr12	32854301	32854302	1
chr12	33958166	33958167	2
chr12	37806801	37806802	2
chr12	39533724	39533725	3
chr12	41711591	41711592	3
chr12	43118680	43118681	3
chr12	44305654	44305655	2
chr12	52070658	52070659	3
chr12	57399528	57399529	2
chr12	70980449	70980450	1
chr12	73112545	73112546	2
chr12	74187005	74187006	2
chr12	74217735	74217736	3
chr12	74549489	74549490	1
chr12	76656769	76656770	3
chr12	77344836	77344837	1
chr12	78002657	78002658	2
chr12	79073154	79073155	1
chr12	81217712	81217713	2
chr12	81815060	81815061	3
chr12	81939955	81939956	2
chr12	83098672	83098673	2
chr12	85369516	85369517	3
chr12	85966124	85966125	1
chr12	85981967	85981968	1
chr12	87838329	87838330	2
chr12	88157723	88157724	2
chr12	99216437	99216438	1
chr12	100650620	100650621	1
chr12	101571227	101571228	3
chr12	101579320	101579321	3
chr12	102237700	102237701	1
chr12	103753211	103753212	2
chr12	103914719	103914720	3
chr12	103997227	103997228	1
chr12	109674414	109674415	2
chr12	115303746	115303747	3
chr12	118990108	118990109	1
chr12	119425819	119425820	3
chr12	119889436	119889437	3
chr13	4054924	4054925	2
chr13	11004841	11004842	2
chr13	12156033	12156034	2
chr13	12165002	12165003	2
chr13	12228746	12228747	2
chr13	14893036	14893037	3
chr13	18933969	18933970	2
chr13	23084427	23084428	2
chr13	23116868	23116869	2
chr13	25960969	25960970	3
chr13	28872534	28872535	3
chr13	34201723	34201724	2
chr13	34248192	34248193	3
chr13	34336281	34336282	2
chr13	34552936	34552937	3
chr13	34719517	34719518	3
chr13	34833834	34833835	1
chr13	37609144	37609145	1
chr13	41240992	41240993	2
chr13	41554153	41554154	2
chr13	44655182	44655183	2
chr13	44730810	44730811	1
chr13	44774725	44774726	3
chr13	44817755	44817756	2
chr13	44851017	44851018	1
chr13	50462639	50462640	1
chr13	50468117	50468118	3
chr13	50484623	50484624	2
chr13	50606539	50606540	3
chr13	50612404	50612405	3
chr13	51008243	51008244	3
chr13	51299033	51299034	2
chr13	51849392	51849393	3
chr13	52014581	52014582	1
chr13	52406650	52406651	3
chr13	52454691	52454692	2
chr13	52657736	52657737	2
chr13	53044826	53044827	2
chr13	53279698	53279699	2
chr13	53556920	53556921	2
chr13	56213824	56213825	2
chr13	58735458	58735459	2
chr13	58928157	58928158	3
chr13	59034569	59034570	1
chr13	62981354	62981355	1
chr13	64293379	64293380	1
chr13	64670320	64670321	1
chr13	72307073	72307074	1
chr13	83850125	83850126	3
chr13	91315089	91315090	3
chr13	92811715	92811716	4
chr13	94688888	94688889	1
chr13	95091302	95091303	1
chr13	95315895	95315896	2
chr13	95476871	95476872	2
chr13	96915809	96915810	1
chr13	97430201	97430202	2
chr13	97966606	97966607	2
chr13	97997740	97997741	1
chr13	98205086	98205087	1
chr13	98224848	98224849	3
chr13	100270017	100270018	3
chr13	100379431	100379432	3
chr13	103630376	103630377	1
chr13	105701236	105701237	2
chr13	108698369	108698370	3
chr13	108715070	108715071	1
chr13	110422758	110422759	1
chr13	113776060	113776061	1
chr13	114014389	114014390	3
chr13	114839987	114839988	1
chr13	118005994	118005995	3
chr14	9569535	9569536	1
chr14	9835671	9835672	2
chr14	10074634	10074635	2
chr14	10222030	10222031	1
chr14	10226047	10226048	2
chr14	10491136	10491137	3
chr14	12385693	12385694	1
chr14	12503547	12503548	3
chr14	12738122	12738123	1
chr14	14622552	14622553	3
chr14	17145695	17145696	2
chr14	17180464	17180465	3
chr14	17267499	17267500	3
chr14	20735620	20735621	3
chr14	20816283	20816284	3
chr14	21711396	21711397	3
chr14	21748260	21748261	2
chr14	26538160	26538161	1
chr14	28482936	28482937	2
chr14	28487476	28487477	2
chr14	30608709	30608710	2
chr14	33082364	33082365	3
chr14	38291018	38291019	3
chr14	38333975	38333976	2
chr14	38394202	38394203	3
chr14	38867196	38867197	3
chr14	41677995	41677996	2
chr14	41997406	41997407	3
chr14	42003024	42003025	3
chr14	48192588	48192589	2
chr14	49802794	49802795	3
chr14	51558214	51558215	2
chr14	55191796	55191797	3
chr14	55977448	55977449	2
chr14	57169894	57169895	1
chr14	58500796	58500797	2
chr14	61576764	61576765	2
chr14	65275969	65275970	2
chr14	67644604	67644605	2
chr14	68328441	68328442	3
chr14	71172845	71172846	1
chr14	76915652	76915653	2
chr14	78397681	78397682	2
chr14	79121936	79121937	3
chr14	79708309	79708310	3
chr14	93226003	93226004	2
chr14	96060267	96060268	2
chr14	99543659	99543660	3
chr14	99674926	99674927	2
chr14	99739533	99739534	2
chr14	102175750	102175751	1
chr14	102257225	102257226	3
chr14	102269118	102269119	3
chr14	105882641	105882642	1
chr14	111661151	111661152	2
chr14	117667167	117667168	3
chr14	121298284	121298285	3
chr14	121905736	121905737	2
chr15	5707243	5707244	3
chr15	7430294	7430295	1
chr15	8648123	8648124	3
chr15	10591849	10591850	2
chr15	10654814	10654815	2
chr15	12133343	12133344	2
chr15	25294848	25294849	1
chr15	27925255	27925256	1
chr15	28293387	28293388	1
chr15	30082087	30082088	1
chr15	31056939	31056940	2
chr15	37173660	37173661	1
chr15	37192361	37192362	3
chr15	38083776	38083777	2
chr15	38922065	38922066	1
chr15	41490183	41490184	2
chr15	43046496	43046497	3
chr15	53191456	53191457	1
chr15	54937090	54937091	1
chr15	57689998	57689999	1
chr15	58044316	58044317	3
chr15	58138001	58138002	3
chr15	58624829	58624830	2
chr15	58929799	58929800	1
chr15	59484596	59484597	3
chr15	59853046	59853047	1
chr15	60306774	60306775	2
chr15	65726206	65726207	2
chr15	65971788	65971789	1
chr15	66902776	66902777	2
chr15	76882908	76882909	2
chr15	77032712	77032713	2
chr15	77169123	77169124	2
chr15	77186985	77186986	2
chr15	77621690	77621691	3
chr15	79735236	79735237	2
chr15	85133916	85133917	3
chr15	89980417	89980418	1
chr15	90141556	90141557	1
chr15	90163818	90163819	1
chr15	93228253	93228254	1
chr15	96084449	96084450	1
chr15	98661779	98661780	4
chr15	98817654	98817655	1
chr15	98821780	98821781	1
chr15	100460762	100460763	3
chr15	102044426	102044427	1
chr15	102207806	102207807	4
chr15	102229312	102229313	1
chr15	103350342	103350343	3
chr16	4022745	4022746	2
chr16	4276612	4276613	2
chr16	4818628	4818629	2
chr16	5927213	5927214	3
chr16	6206675	6206676	3
chr16	8788445	8788446	3
chr16	8860880	8860881	3
chr16	11743382	11743383	2
chr16	11765858	11765859	2
chr16	12961125	12961126	2
chr16	13748096	13748097	2
chr16	14557486	14557487	2
chr16	16302758	16302759	2
chr16	16685272	16685273	2
chr16	16825759	16825760	1
chr16	17245226	17245227	2
chr16	19238125	19238126	1
chr16	20443890	20443891	3
chr16	20478625	20478626	2
chr16	20926087	20926088	1
chr16	21156479	21156480	1
chr16	21702158	21702159	4
chr16	21807964	21807965	2
chr16	22289873	22289874	3
chr16	22416417	22416418	3
chr16	25517284	25517285	2
chr16	27884538	27884539	3
chr16	28212674	28212675	2
chr16	30206304	30206305	1
chr16	32303446	32303447	2
chr16	33387358	33387359	2
chr16	35405046	35405047	2
chr16	37656050	37656051	2
chr16	38472017	38472018	2
chr16	43802182	43802183	1
chr16	43926653	43926654	2
chr16	48373593	48373594	3
chr16	59486569	59486570	1
chr16	64885352	64885353	2
chr16	64889494	64889495	3
chr16	66586332	66586333	1
chr16	70105089	70105090	1
chr16	71884949	71884950	1
chr16	71886020	71886021	1
chr16	72788602	72788603	3
chr16	73015062	73015063	2
chr16	74888100	74888101	4
chr16	76540142	76540143	1
chr16	76611474	76611475	3
chr16	78456761	78456762	2
chr16	82596875	82596876	3
chr16	82602526	82602527	3
chr16	94823500	94823501	2
chr16	95989036	95989037	2
chr17	5324757	5324758	2
chr17	11546244	11546245	2
chr17	14438782	14438783	2
chr17	14830320	14830321	2
chr17	15384953	15384954	1
chr17	16127284	16127285	3
chr17	17585991	17585992	3
chr17	23782364	23782365	1
chr17	24289045	24289046	2
chr17	25152956	25152957	2
chr17	26247414	26247415	2
chr17	26249937	26249938	4
chr17	26740529	26740530	2
chr17	28704636	28704637	2
chr17	28731095	28731096	2
chr17	28828048	28828049	2
chr17	29350524	29350525	2
chr17	33015791	33015792	2
chr17	34029609	34029610	2
chr17	36236719	36236720	2
chr17	41321754	41321755	2
chr17	43173146	43173147	2
chr17	45744102	45744103	2
chr17	46135468	46135469	2
chr17	46767005	46767006	1
chr17	47064092	47064093	2
chr17	48013925	48013926	1
chr17	48492662	48492663	3
chr17	52747031	52747032	1
chr17	55357319	55357320	3
chr17	56429421	56429422	2
chr17	63700454	63700455	3
chr17	64238930	64238931	3
chr17	66305474	66305475	3
chr17	66620206	66620207	3
chr17	66829233	66829234	2
chr17	68432305	68432306	1
chr17	71250184	71250185	1
chr17	74699470	74699471	3
chr17	75088141	75088142	2
chr17	75956441	75956442	3
chr17	79775849	79775850	3
chr17	80553220	80553221	1
chr17	81035358	81035359	2
chr17	81655703	81655704	1
chr17	83925649	83925650	1
chr17	84463298	84463299	3
chr17	84650019	84650020	3
chr17	85740939	85740940	3
chr17	86115343	86115344	2
chr17	88559004	88559005	1
chr17	88655712	88655713	2
chr17	88868315	88868316	2
chr17	88897790	88897791	3
chr17	90304201	90304202	3
chr17	91024336	91024337	1
chr17	91095998	91095999	3
chr18	3822229	3822230	2
chr18	4193927	4193928	3
chr18	5011715	5011716	2
chr18	6275687	6275688	2
chr18	9730256	9730257	3
chr18	14414883	14414884	3
chr18	14751037	14751038	2
chr18	17723809	17723810	2
chr18	21120336	21120337	2
chr18	21744617	21744618	2
chr18	25027308	25027309	2
chr18	26869781	26869782	2
chr18	32013453	32013454	3
chr18	33995829	33995830	2
chr18	35789574	35789575	1
chr18	35849374	35849375	2
chr18	36413100	36413101	2
chr18	36575118	36575119	2
chr18	36890344	36890345	3
chr18	38000501	38000502	2
chr18	38546251	38546252	2
chr18	38730217	38730218	2
chr18	39063677	39063678	3
chr18	39127304	39127305	2
chr18	42250118	42250119	2
chr18	43312324	43312325	1
chr18	44527632	44527633	2
chr18	44690569	44690570	2
chr18	47729030	47729031	4
chr18	52726992	52726993	3
chr18	53899386	53899387	1
chr18	55976054	55976055	1
chr18	56817112	56817113	2
chr18	56826093	56826094	2
chr18	57831116	57831117	2
chr18	60122902	60122903	3
chr18	60983023	60983024	2
chr18	63391396	63391397	1
chr18	65992968	65992969	2
chr18	67468348	67468349	1
chr18	67501278	67501279	2
chr18	73825226	73825227	3
chr18	75526228	75526229	4
chr18	75624835	75624836	2
chr18	76061365	76061366	2
chr18	76331437	76331438	3
chr18	77511852	77511853	2
chr18	80304054	80304055	2
chr18	80381539	80381540	2
chr18	81394217	81394218	2
chr18	81573853	81573854	3
chr18	82062570	82062571	2
chr18	84328869	84328870	3
chr18	86629683	86629684	2
chr19	3842507	3842508	2
chr19	4329139	4329140	1
chr19	4896932	4896933	2
chr19	7427821	7427822	2
chr19	10304967	10304968	1
chr19	10306308	10306309	1
chr19	11888483	11888484	1
chr19	14745395	14745396	3
chr19	14754520	14754521	3
chr19	18785502	18785503	2
chr19	21969434	21969435	2
chr19	22896419	22896420	1
chr19	23207952	23207953	3
chr19	23343588	23343589	3
chr19	24299971	24299972	1
chr19	26951763	26951764	1
chr19	27710101	27710102	1
chr19	29086309	29086310	3
chr19	29439835	29439836	1
chr19	30103730	30103731	2
chr19	30580265	30580266	2
chr19	31426612	31426613	1
chr19	32335728	32335729	3
chr19	32419107	32419108	2
chr19	38319412	38319413	3
chr19	38407425	38407426	3
chr19	39964730	39964731	2
chr19	40199659	40199660	2
chr19	40277611	40277612	1
chr19	43547019	43547020	3
chr19	45937262	45937263	3
chr19	46273470	46273471	1
chr19	47525386	47525387	2
chr19	53486925	53486926	1
chr19	55566370	55566371	2
chr2	4471612	4471613	2
chr2	4496430	4496431	2
chr2	4899309	4899310	3
chr2	5405342	5405343	3
chr2	5588848	5588849	3
chr2	5646155	5646156	2
chr2	10064551	10064552	2
chr2	10275741	10275742	2
chr2	15954725	15954726	2
chr2	15985649	15985650	3
chr2	17785760	17785761	1
chr2	17892402	17892403	3
chr2	18016177	18016178	1
chr2	18595822	18595823	2
chr2	19383683	19383684	1
chr2	20856172	20856173	2
chr2	21714958	21714959	3
chr2	24297962	24297963	3
chr2	29195767	29195768	1
chr2	29349118	29349119	3
chr2	29990781	29990782	2
chr2	30563949	30563950	4
chr2	31019181	31019182	2
chr2	31634996	31634997	2
chr2	33291535	33291536	2
chr2	33436359	33436360	2
chr2	34426116	34426117	2
chr2	35535577	35535578	2
chr2	35701489	35701490	2
chr2	37619387	37619388	1
chr2	38772957	38772958	1
chr2	39335878	39335879	3
chr2	42851867	42851868	2
chr2	46362698	46362699	1
chr2	46417885	46417886	3
chr2	48301660	48301661	1
chr2	50042815	50042816	1
chr2	52491047	52491048	3
chr2	52559689	52559690	2
chr2	59472074	59472075	3
chr2	67146685	67146686	1
chr2	69382237	69382238	3
chr2	69421118	69421119	3
chr2	69426228	69426229	1
chr2	70618467	70618468	1
chr2	71059257	71059258	1
chr2	71468075	71468076	1
chr2	71713122	71713123	3
chr2	75570154	75570155	3
chr2	75798134	75798135	1
chr2	76897822	76897823	2
chr2	78149782	78149783	1
chr2	78230869	78230870	1
chr2	79425713	79425714	3
chr2	80288541	80288542	1
chr2	81854346	81854347	1
chr2	91083652	91083653	1
chr2	91693214	91693215	3
chr2	92024419	92024420	1
chr2	92536254	92536255	3
chr2	97814092	97814093	3
chr2	101595649	101595650	1
chr2	101801707	101801708	2
chr2	101957746	101957747	1
chr2	102084896	102084897	1
chr2	102260456	102260457	3
chr2	102292409	102292410	3
chr2	104682913	104682914	3
chr2	104691916	104691917	3
chr2	106306037	106306038	2
chr2	106533349	106533350	1
chr2	106924642	106924643	1
chr2	107654327	107654328	1
chr2	109592523	109592524	1
chr2	112354819	112354820	3
chr2	113435946	113435947	1
chr2	115573617	115573618	3
chr2	115705439	115705440	3
chr2	116069176	116069177	2
chr2	120069953	120069954	2
chr2	120484337	120484338	3
chr2	121096387	121096388	3
chr2	123211518	123211519	3
chr2	124060732	124060733	2
chr2	124960038	124960039	1
chr2	127665354	127665355	1
chr2	128066447	128066448	1
chr2	132109134	132109135	2
chr2	132706965	132706966	1
chr2	135385262	135385263	2
chr2	135484564	135484565	2
chr2	135934839	135934840	1
chr2	136337055	136337056	3
chr2	142943419	142943420	2
chr2	143903466	143903467	3
chr2	144423951	144423952	3
chr2	145482004	145482005	1
chr2	147015571	147015572	4
chr2	149122852	149122853	2
chr2	149567363	149567364	3
chr2	149585448	149585449	3
chr2	150714971	150714972	3
chr2	152598176	152598177	2
chr2	152993996	152993997	2
chr2	156020502	156020503	3
chr2	156115405	156115406	3
chr2	156259153	156259154	2
chr2	157116690	157116691	3
chr2	158303556	158303557	2
chr2	158626771	158626772	2
chr2	160992584	160992585	3
chr2	161165161	161165162	1
chr2	163289065	163289066	3
chr2	165794727	165794728	2
chr2	166019933	166019934	2
chr2	167366281	167366282	4
chr2	168602779	168602780	3
chr2	169114624	169114625	2
chr2	169713565	169713566	2
chr2	169991116	169991117	2
chr2	170295279	170295280	1
chr2	171111396	171111397	1
chr2	172202814	172202815	1
chr2	172218994	172218995	3
chr3	8469711	8469712	3
chr3	8510295	8510296	2
chr3	9244220	9244221	2
chr3	10361961	10361962	2
chr3	10446304	10446305	1
chr3	15000122	15000123	2
chr3	15007021	15007022	3
chr3	15255885	15255886	3
chr3	16841270	16841271	1
chr3	19924015	19924016	2
chr3	21697407	21697408	3
chr3	22889146	22889147	2
chr3	24902258	24902259	3
chr3	24905883	24905884	3
chr3	26807501	26807502	1
chr3	27022103	27022104	3
chr3	27431064	27431065	1
chr3	28551656	28551657	2
chr3	28932191	28932192	3
chr3	29089401	29089402	2
chr3	30900378	30900379	2
chr3	30903995	30903996	2
chr3	34547995	34547996	1
chr3	37468905	37468906	1
chr3	38419109	38419110	2
chr3	40386438	40386439	3
chr3	45230936	45230937	1
chr3	45485539	45485540	1
chr3	51027715	51027716	3
chr3	53010556	53010557	3
chr3	54794140	54794141	2
chr3	57113420	57113421	3
chr3	57275137	57275138	2
chr3	58365619	58365620	3
chr3	62256745	62256746	3
chr3	69340418	69340419	1
chr3	72672285	72672286	3
chr3	83798449	83798450	2
chr3	84468975	84468976	1
chr3	85808888	85808889	2
chr3	85923621	85923622	2
chr3	87045022	87045023	3
chr3	87282877	87282878	2
chr3	88140805	88140806	2
chr3	89186499	89186500	2
chr3	91762673	91762674	3
chr3	92113320	92113321	2
chr3	92819532	92819533	1
chr3	92967088	92967089	2
chr3	95709238	95709239	4
chr3	95888449	95888450	3
chr3	101374295	101374296	3
chr3	101962957	101962958	2
chr3	101993965	101993966	2
chr3	102415814	102415815	1
chr3	102950135	102950136	2
chr3	103064508	103064509	1
chr3	103082661	103082662	1
chr3	103183351	103183352	2
chr3	107484378	107484379	1
chr3	108391374	108391375	3
chr3	108595520	108595521	3
chr3	109909051	109909052	2
chr3	111936370	111936371	1
chr3	113027988	113027989	3
chr3	120995000	120995001	2
chr3	129354041	129354042	2
chr3	130737903	130737904	1
chr3	135185687	135185688	2
chr3	135209515	135209516	2
chr3	135341918	135341919	1
chr3	135778906	135778907	2
chr3	136328323	136328324	3
chr3	143834980	143834981	2
chr3	144074408	144074409	3
chr3	145296000	145296001	3
chr3	145347902	145347903	1
chr3	148905515	148905516	1
chr3	150515353	150515354	1
chr3	153580325	153580326	2
chr3	154135346	154135347	1
chr3	157566094	157566095	1
chr3	158674395	158674396	3
chr4	3187364	3187365	3
chr4	3329125	3329126	2
chr4	4371051	4371052	1
chr4	4640286	4640287	3
chr4	6198104	6198105	2
chr4	6520269	6520270	2
chr4	8650334	8650335	2
chr4	8942985	8942986	3
chr4	8958968	8958969	1
chr4	12296904	12296905	3
chr4	22162442	22162443	3
chr4	22210311	22210312	2
chr4	23638015	23638016	2
chr4	26871983	26871984	2
chr4	32576314	32576315	3
chr4	33387996	33387997	3
chr4	34529455	34529456	3
chr4	39642369	39642370	2
chr4	40053442	40053443	3
chr4	40858179	40858180	3
chr4	41640669	41640670	3
chr4	43347790	43347791	2
chr4	43419097	43419098	2
chr4	43808400	43808401	2
chr4	45601361	45601362	1
chr4	45603825	45603826	1
chr4	46198900	46198901	2
chr4	48638088	48638089	3
chr4	55148892	55148893	1
chr4	55289809	55289810	3
chr4	55477348	55477349	2
chr4	55488476	55488477	2
chr4	57104385	57104386	2
chr4	58555640	58555641	2
chr4	58733712	58733713	2
chr4	61736388	61736389	3
chr4	62694764	62694765	1
chr4	70041068	70041069	3
chr4	76577661	76577662	2
chr4	82958421	82958422	3
chr4	83085048	83085049	3
chr4	90275677	90275678	3
chr4	94530061	94530062	3
chr4	95027293	95027294	1
chr4	97910850	97910851	3
chr4	98453198	98453199	2
chr4	98514222	98514223	2
chr4	103083019	103083020	3
chr4	104896628	104896629	2
chr4	108010648	108010649	1
chr4	108021635	108021636	3
chr4	114848952	114848953	3
chr4	116771487	116771488	3
chr4	117053382	117053383	2
chr4	117088213	117088214	1
chr4	119171055	119171056	2
chr4	119889682	119889683	1
chr4	124119066	124119067	1
chr4	124120355	124120356	1
chr4	124308856	124308857	1
chr4	125406667	125406668	2
chr4	126904704	126904705	2
chr4	128393153	128393154	1
chr4	128839154	128839155	2
chr4	128899761	128899762	1
chr4	129779663	129779664	2
chr4	132678320	132678321	2
chr4	134024467	134024468	2
chr4	135063594	135063595	2
chr4	135088273	135088274	2
chr4	135860255	135860256	2
chr4	136572035	136572036	4
chr4	137153335	137153336	2
chr4	137215520	137215521	2
chr4	137357269	137357270	2
chr4	139659585	139659586	1
chr4	140840363	140840364	2
chr4	140847554	140847555	2
chr4	141722312	141722313	4
chr4	144622763	144622764	1
chr4	144624621	144624622	3
chr4	144695111	144695112	1
chr4	144968007	144968008	2
chr4	145685956	145685957	1
chr4	147461256	147461257	2
chr4	148113081	148113082	2
chr4	148780189	148780190	3
chr5	3324262	3324263	2
chr5	3343690	3343691	1
chr5	3386992	3386993	2
chr5	3454177	3454178	2
chr5	7428495	7428496	3
chr5	8488929	8488930	3
chr5	8728820	8728821	3
chr5	9368079	9368080	3
chr5	12868567	12868568	2
chr5	13318899	13318900	3
chr5	14696956	14696957	3
chr5	17588144	17588145	2
chr5	17873825	17873826	1
chr5	20057343	20057344	1
chr5	20470347	20470348	3
chr5	25039288	25039289	2
chr5	25160718	25160719	1
chr5	27236979	27236980	3
chr5	28503194	28503195	3
chr5	28525765	28525766	3
chr5	30064242	30064243	2
chr5	30386310	30386311	2
chr5	30499870	30499871	1
chr5	30962738	30962739	2
chr5	31794586	31794587	1
chr5	33878261	33878262	2
chr5	34518142	34518143	1
chr5	34936133	34936134	2
chr5	36060717	36060718	2
chr5	36332734	36332735	3
chr5	37865079	37865080	3
chr5	38358524	38358525	4
chr5	38394058	38394059	3
chr5	38667150	38667151	1
chr5	38813707	38813708	1
chr5	38972009	38972010	2
chr5	44252074	44252075	2
chr5	53858503	53858504	2
chr5	53943348	53943349	3
chr5	64266278	64266279	2
chr5	64385256	64385257	3
chr5	64566307	64566308	3
chr5	65952906	65952907	1
chr5	66542836	66542837	4
chr5	73087961	73087962	3
chr5	73293767	73293768	2
chr5	74334472	74334473	3
chr5	75349152	75349153	2
chr5	75933989	75933990	2
chr5	76019702	76019703	3
chr5	76533046	76533047	2
chr5	76808456	76808457	3
chr5	77567122	77567123	3
chr5	79610922	79610923	3
chr5	81948386	81948387	1
chr5	86836414	86836415	2
chr5	92374658	92374659	3
chr5	92514270	92514271	3
chr5	93348022	93348023	2
chr5	93555832	93555833	2
chr5	96420922	96420923	1
chr5	97409508	97409509	1
chr5	100473282	100473283	2
chr5	102588777	102588778	2
chr5	104189784	104189785	1
chr5	104255295	104255296	3
chr5	104361047	104361048	3
chr5	108479797	108479798	2
chr5	110839561	110839562	3
chr5	110898737	110898738	2
chr5	113759360	113759361	2
chr5	113775107	113775108	2
chr5	117846507	117846508	2
chr5	118894743	118894744	2
chr5	119042173	119042174	3
chr5	120129986	120129987	2
chr5	121990293	121990294	2
chr5	122744537	122744538	2
chr5	123370946	123370947	3
chr5	123585178	123585179	2
chr5	123608183	123608184	2
chr5	124655432	124655433	3
chr5	124915117	124915118	1
chr5	125665374	125665375	4
chr5	126055461	126055462	3
chr5	126585298	126585299	2
chr5	127185755	127185756	1
chr5	127524490	127524491	1
chr5	128713687	128713688	4
chr5	129459652	129459653	1
chr5	129661864	129661865	2
chr5	130869017	130869018	1
chr5	134065196	134065197	1
chr5	134229788	134229789	1
chr5	136150793	136150794	4
chr5	136478568	136478569	1
chr5	137776412	137776413	1
chr5	139734495	139734496	2
chr5	142985131	142985132	3
chr5	143146324	143146325	1
chr5	147548171	147548172	3
chr5	148000197	148000198	4
chr5	150015554	150015555	3
chr5	152026515	152026516	3
chr6	3573989	3573990	3
chr6	5047362	5047363	3
chr6	5049493	5049494	3
chr6	5527002	5527003	2
chr6	12041750	12041751	3
chr6	15665544	15665545	2
chr6	21953363	21953364	1
chr6	28475628	28475629	2
chr6	31848837	31848838	3
chr6	32555852	32555853	1
chr6	33833974	33833975	2
chr6	34137748	34137749	3
chr6	34548521	34548522	3
chr6	35186453	35186454	2
chr6	37554329	37554330	1
chr6	37807706	37807707	2
chr6	39731025	39731026	1
chr6	44154577	44154578	2
chr6	47175593	47175594	2
chr6	47223073	47223074	3
chr6	48457045	48457046	3
chr6	51658255	51658256	2
chr6	51716639	51716640	1
chr6	52772809	52772810	2
chr6	57147759	57147760	1
chr6	60597106	60597107	2
chr6	60997756	60997757	2
chr6	64972920	64972921	2
chr6	66980659	66980660	3
chr6	67061644	67061645	2
chr6	67080996	67080997	1
chr6	67176269	67176270	1
chr6	67180220	67180221	1
chr6	71177367	71177368	3
chr6	73592150	73592151	1
chr6	75553024	75553025	1
chr6	79337865	79337866	3
chr6	81722086	81722087	3
chr6	92791903	92791904	2
chr6	92845170	92845171	1
chr6	93799412	93799413	3
chr6	93953786	93953787	2
chr6	94170724	94170725	3
chr6	94570467	94570468	2
chr6	94705412	94705413	2
chr6	95524945	95524946	1
chr6	100204839	100204840	3
chr6	103766477	103766478	3
chr6	108202607	108202608	1
chr6	108481249	108481250	1
chr6	112643538	112643539	3
chr6	115202283	115202284	2
chr6	120180588	120180589	2
chr6	122541410	122541411	2
chr6	122612993	122612994	2
chr6	122657370	122657371	4
chr6	122712803	122712804	2
chr6	122717182	122717183	2
chr6	122720664	122720665	2
chr6	125406016	125406017	2
chr6	127425422	127425423	2
chr6	128090904	128090905	1
chr6	128427763	128427764	1
chr6	128697294	128697295	3
chr6	129187177	129187178	3
chr6	131560150	131560151	2
chr6	134626431	134626432	3
chr6	134931148	134931149	4
chr6	134990239	134990240	2
chr6	134992164	134992165	2
chr6	135014821	135014822	2
chr6	135062980	135062981	3
chr6	135121897	135121898	4
chr6	137443899	137443900	3
chr6	137618119	137618120	2
chr6	140145984	140145985	3
chr6	142224791	142224792	3
chr6	143089098	143089099	3
chr6	144199536	144199537	3
chr6	144310020	144310021	2
chr6	145004229	145004230	3
chr6	145069434	145069435	2
chr6	146291561	146291562	1
chr6	148239673	148239674	1
chr7	4202753	4202754	2
chr7	4821957	4821958	2
chr7	6210002	6210003	2
chr7	18800240	18800241	2
chr7	25290210	25290211	2
chr7	25732504	25732505	2
chr7	26650051	26650052	3
chr7	27485416	27485417	2
chr7	29203593	29203594	2
chr7	31051174	31051175	2
chr7	35758089	35758090	2
chr7	36120312	36120313	2
chr7	51630739	51630740	2
chr7	52147324	52147325	4
chr7	52894216	52894217	2
chr7	54242069	54242070	1
chr7	57811704	57811705	1
chr7	71034213	71034214	2
chr7	73637897	73637898	2
chr7	77934092	77934093	2
chr7	79306898	79306899	3
chr7	79395379	79395380	3
chr7	80489102	80489103	1
chr7	82900140	82900141	3
chr7	82947950	82947951	2
chr7	86573169	86573170	3
chr7	86799584	86799585	2
chr7	87160082	87160083	2
chr7	87344971	87344972	2
chr7	87890489	87890490	1
chr7	90003054	90003055	2
chr7	94175186	94175187	3
chr7	94643201	94643202	1
chr7	97124344	97124345	2
chr7	97146289	97146290	2
chr7	97171201	97171202	2
chr7	97621866	97621867	3
chr7	97717873	97717874	1
chr7	104054106	104054107	2
chr7	107848531	107848532	2
chr7	114761701	114761702	3
chr7	116846497	116846498	2
chr7	120854447	120854448	1
chr7	125712571	125712572	2
chr7	125715888	125715889	2
chr7	129621811	129621812	1
chr7	133415568	133415569	3
chr7	134602034	134602035	3
chr7	134610291	134610292	2
chr7	137320501	137320502	3
chr7	137395810	137395811	3
chr7	138031656	138031657	1
chr7	139808181	139808182	1
chr7	139972486	139972487	2
chr7	140000759	140000760	2
chr7	141214060	141214061	2
chr7	143531555	143531556	3
chr7	143622352	143622353	2
chr7	144064007	144064008	3
chr7	147152970	147152971	1
chr7	150134749	150134750	3
chr7	151814616	151814617	3
chr7	152471371	152471372	2
chr8	4366322	4366323	3
chr8	8612115	8612116	3
chr8	9886743	9886744	3
chr8	10768371	10768372	2
chr8	10972147	10972148	1
chr8	11534616	11534617	1
chr8	12478326	12478327	3
chr8	15984474	15984475	2
chr8	18480232	18480233	2
chr8	24664443	24664444	3
chr8	25259223	25259224	3
chr8	25543691	25543692	1
chr8	26576159	26576160	3
chr8	28195460	28195461	2
chr8	28346850	28346851	2
chr8	28351066	28351067	2
chr8	29893056	29893057	3
chr8	34249499	34249500	3
chr8	34554206	34554207	2
chr8	35278686	35278687	1
chr8	35753138	35753139	3
chr8	35795896	35795897	2
chr8	35958440	35958441	1
chr8	37590828	37590829	3
chr8	37644280	37644281	2
chr8	42799388	42799389	3
chr8	44701623	44701624	2
chr8	46064895	46064896	2
chr8	46352453	46352454	3
chr8	47299355	47299356	2
chr8	48567884	48567885	1
chr8	48733643	48733644	3
chr8	48776012	48776013	3
chr8	55161767	55161768	2
chr8	59070113	59070114	3
chr8	59959611	59959612	3
chr8	66845471	66845472	2
chr8	67591849	67591850	3
chr8	69393595	69393596	1
chr8	70585028	70585029	3
chr8	70892332	70892333	1
chr8	70944483	70944484	2
chr8	72752118	72752119	3
chr8	77937426	77937427	3
chr8	78164406	78164407	1
chr8	80036129	80036130	3
chr8	80592361	80592362	2
chr8	81067583	81067584	3
chr8	85906878	85906879	3
chr8	86263643	86263644	2
chr8	86300816	86300817	2
chr8	87965699	87965700	2
chr8	89676453	89676454	1
chr8	89788894	89788895	3
chr8	90094203	90094204	3
chr8	90499074	90499075	1
chr8	91597117	91597118	3
chr8	93337974	93337975	3
chr8	93386202	93386203	1
chr8	94595953	94595954	1
chr8	94658231	94658232	1
chr8	94838701	94838702	1
chr8	96026394	96026395	1
chr8	96613797	96613798	2
chr8	96702949	96702950	2
chr8	96707306	96707307	2
chr8	102068167	102068168	3
chr8	106617481	106617482	2
chr8	107626505	107626506	3
chr8	107820255	107820256	3
chr8	108450179	108450180	3
chr8	109130617	109130618	4
chr8	109142201	109142202	1
chr8	111536763	111536764	2
chr8	112906929	112906930	3
chr8	114060188	114060189	2
chr8	114272850	114272851	3
chr8	116408115	116408116	3
chr8	117534522	117534523	3
chr8	117682448	117682449	1
chr8	117767835	117767836	3
chr8	118793520	118793521	3
chr8	119775189	119775190	3
chr8	119866738	119866739	2
chr8	120224777	120224778	4
chr8	120271505	120271506	2
chr8	122146631	122146632	2
chr8	125338442	125338443	1
chr8	126741030	126741031	2
chr8	128297492	128297493	2
chr8	128301548	128301549	2
chr8	128488784	128488785	1
chr8	129612432	129612433	1
chr9	3563083	3563084	2
chr9	3871479	3871480	2
chr9	4020237	4020238	3
chr9	4117428	4117429	1
chr9	6989489	6989490	2
chr9	7634061	7634062	2
chr9	8769480	8769481	3
chr9	15307286	15307287	3
chr9	17847263	17847264	2
chr9	18538654	18538655	2
chr9	18732373	18732374	3
chr9	20783266	20783267	3
chr9	21261505	21261506	2
chr9	21603702	21603703	2
chr9	24581188	24581189	2
chr9	24748535	24748536	3
chr9	25371664	25371665	2
chr9	26883511	26883512	2
chr9	27115848	27115849	2
chr9	30323724	30323725	1
chr9	31246691	31246692	2
chr9	32023387	32023388	1
chr9	33041571	33041572	1
chr9	35303662	35303663	3
chr9	37435004	37435005	3
chr9	37436323	37436324	3
chr9	42246974	42246975	3
chr9	44674693	44674694	1
chr9	48048623	48048624	3
chr9	48795677	48795678	1
chr9	52233666	52233667	3
chr9	54685948	54685949	3
chr9	57851308	57851309	2
chr9	58097801	58097802	3
chr9	59873027	59873028	2
chr9	60635633	60635634	2
chr9	61515565	61515566	2
chr9	62070528	62070529	2
chr9	62674541	62674542	1
chr9	62922009	62922010	1
chr9	63726954	63726955	3
chr9	63870657	63870658	4
chr9	63890952	63890953	2
chr9	65530199	65530200	3
chr9	66947427	66947428	3
chr9	71996252	71996253	1
chr9	72121641	72121642	3
chr9	72844291	72844292	2
chr9	74933045	74933046	3
chr9	75241272	75241273	1
chr9	78225651	78225652	1
chr9	84134382	84134383	2
chr9	84189669	84189670	3
chr9	84269563	84269564	1
chr9	89361765	89361766	2
chr9	96161712	96161713	1
chr9	96253704	96253705	1
chr9	96338390	96338391	1
chr9	97014682	97014683	2
chr9	97753470	97753471	4
chr9	99058960	99058961	3
chr9	103087378	103087379	2
chr9	104158090	104158091	1
chr9	104249199	104249200	3
chr9	107496846	107496847	2
chr9	108166710	108166711	1
chr9	108626279	108626280	2
chr9	109428836	109428837	3
chr9	111627553	111627554	3
chr9	113510751	113510752	1
chr9	114318019	114318020	1
chr9	114439004	114439005	1
chr9	118446837	118446838	2
chr9	120061395	120061396	2
chr9	120528968	120528969	1
chr9	122631537	122631538	1
chr9	122730568	122730569	1
chrX	7579416	7579417	2
chrX	34208188	34208189	2
chrX	49036354	49036355	1
chrX	49552861	49552862	3
chrX	67581018	67581019	2
chrX	85363434	85363435	3
chrX	93076625	93076626	1
chrX	95448712	95448713	3
chrX	100667900	100667901	2
chrX	138550505	138550506	3
chrX	138872583	138872584	3
chrX	149250635	149250636	1
chrX	162681672	162681673	3
chrX	163079327	163079328	3

## Sheet: notes
Supplementary Table S1. ChIP-seq analysis for ZIC3 in d1EpiLCs
Tab 1	ZIC3_4724= high confidence ZIC3 summit list
Tab 2	ZIC3_1463= high confidence ZIC3 summit list overlapped with inducible ATAC-seq peaks; The orignating ATAC-seq cluster is indicated in column 4
