# Supplementary material for: ZIC3 Controls the Transition from Naive to Primed Pluripotency
Source: Cell Rep. 2019 Jun 11;27(11):3215–3227.e6. doi: 10.1016/j.celrep.2019.05.026 (PMC6581693; doi:10.1016/j.celrep.2019.05.026)
Supplement: Table S2. RNA-Seq Analysis of d1EpiLC and d2EpiLCs following Zic3 Depletion, Related to Figure 4 — Data are shown for genes selected under the criteria of p value < 0.05 and fold change > 1.2 (Tab1). Additional genes are included based on consistent directionality of change in paired experimental replicates and mean fold change > 1.2. This list of genes is intersected with ZIC3 ChIP-seq data in d1EpiLCs and genes associated with a nearby ZIC3 peak are shown in Tab 2 [file mmc3.xlsx]

## Sheet: 452zic3
#ensid	TFs	symbol	unique_symbol	position	strand	geneLength	gene_type	d1.ctrl_meanCPM	d1.zic3i_meanCPM	d2.ctrl_meanCPM	d2.zic3i_meanCPM	d1.ctrl_r1_CPM	d1.ctrl_r2_CPM	d1.ctrl_r3_CPM	d1.ctrl_r4_CPM	d1.zic3_r1_CPM	d1.zic3_r2_CPM	d1.zic3_r3_CPM	d1.zic3_r4_CPM	d2.ctrl_r1_CPM	d2.ctrl_r2_CPM	d2.ctrl_r3_CPM	d2.zic3_r1_CPM	d2.zic3_r2_CPM	d2.zic3_r3_CPM	d1-zic3i/control_log2FoldChange	d1-zic3i/control_pvalue	d2-zic3i/control_log2FoldChange	d2-zic3i/control_pvalue
ENSMUSG00000059333.1	.	Gm10063	ENSMUSG00000059333.1_Gm10063	chr8:37088807-37089190	+	383	protein_coding	2.92999	0.431926	0.725927	1.85888	2.03909	2.51603	7.16485	0	0.928967	0.798736	0	0	1.2145	0	0.963283	1.31755	0.865921	3.39317	-2.88236	0.0200001	1.18584	0.394706
ENSMUSG00000090378.1	.	Gm10925	ENSMUSG00000090378.1_Gm10925	chr1:24620814-24621627	-	813	protein_coding	5.17007	0.863534	1.51756	2.76075	7.47667	3.35471	4.47803	5.37086	0	0	2.7853	0.66884	0	1.66282	2.88985	3.95265	4.3296	0	-2.64578	0.0105594	0.825602	0.490539
ENSMUSG00000090467.1	.	Gm4613	ENSMUSG00000090467.1_Gm4613	chr7:26613566-26613914	-	348	protein_coding	2.34455	0.46435	2.64414	3.25236	2.71879	0.838676	4.47803	1.34272	0.928967	0	0.928432	0	3.6435	3.32565	0.963283	2.6351	2.59776	4.52422	-2.5211	0.0468157	0.356856	0.733003
ENSMUSG00000078134.1	.	Gm12355	ENSMUSG00000078134.1_Gm12355	chr11:98485665-98486975	-	1310	protein_coding	10.6892	3.42251	9.26447	9.64249	10.1955	8.38676	10.7473	13.4272	5.5738	0.798736	4.64216	2.67536	4.858	13.3026	9.63283	9.22285	9.52513	10.1795	-1.66861	0.00257846	0.0903452	0.878714
ENSMUSG00000067860.5	Zic3	Zic3	ENSMUSG00000067860.5_Zic3	chrX:55275877-55294913	+	19036	protein_coding	3795.43	1573.76	1580.59	604.31	4037.4	3647.4	3603.02	3893.88	1799.41	1152.58	1495.7	1847.34	1573.99	1430.03	1737.76	679.855	599.217	533.858	-1.26991	4.86824e-22	-1.38941	5.60356e-19
ENSMUSG00000044006.8	.	Cilp2	ENSMUSG00000044006.8_Cilp2	chr8:72404268-72411586	-	7318	protein_coding	404.826	188.986	171.089	93.9683	491.421	375.727	454.072	298.083	261.969	146.169	186.615	161.19	200.392	171.271	141.603	115.944	82.2625	83.6981	-1.1039	4.41151e-06	-0.868479	0.00301877
ENSMUSG00000024354.5	.	Slc23a1	ENSMUSG00000024354.5_Slc23a1	chr18:35774258-35786898	-	12640	protein_coding	84.3599	40.492	411.541	199.253	122.346	89.7384	68.9617	56.3941	56.667	11.981	37.1373	56.1826	674.047	370.81	189.767	329.387	154.134	114.237	-1.06478	0.0109875	-1.04852	0.0246864
ENSMUSG00000033576.5	.	Apol6	ENSMUSG00000033576.5_Apol6	chr15:76875505-76887537	+	12032	protein_coding	183.767	92.4233	3.30854	2.48456	224.3	232.313	125.385	153.07	129.126	74.2825	61.2765	105.008	6.0725	0	3.85313	6.58775	0.865921	0	-0.993298	0.00771285	-0.694625	0.423592
ENSMUSG00000030653.9	.	Pde2a	ENSMUSG00000030653.9_Pde2a	chr7:108570212-108661340	+	91128	protein_coding	353.525	181.748	367.946	166.42	239.254	223.927	534.677	416.242	186.722	103.836	240.464	195.97	346.132	360.833	396.872	156.788	141.145	201.328	-0.958608	0.00124019	-1.1461	0.00091379
ENSMUSG00000029337.1	.	Fgf5	ENSMUSG00000029337.1_Fgf5	chr5:98683203-98706049	+	22846	protein_coding	936.53	491.688	3597.64	2833.07	930.506	826.935	1089.06	899.62	475.631	310.708	635.976	544.436	3520.83	3945.88	3326.22	2644.32	3193.52	2661.37	-0.930051	3.03471e-06	-0.344251	0.129535
ENSMUSG00000028786.9	.	Tmem54	ENSMUSG00000028786.9_Tmem54	chr4:128782792-128788870	+	6078	protein_coding	81.409	43.0223	579.843	417.694	71.3683	46.9659	146.879	60.4222	35.3007	15.176	76.1314	45.4811	524.664	581.988	632.877	418.981	330.782	503.32	-0.925849	0.0169013	-0.473841	0.267074
ENSMUSG00000086878.2	.	Miat	ENSMUSG00000086878.2_Miat	chr5:112642248-112657968	-	15720	lincRNA	16.4816	8.87958	858.138	624.945	16.3127	27.6763	12.5385	9.39901	13.9345	6.38989	6.49902	8.69492	1016.54	1152.34	405.542	787.894	749.888	337.054	-0.91979	0.0630697	-0.456469	0.336568
ENSMUSG00000034855.7	.	Cxcl10	ENSMUSG00000034855.7_Cxcl10	chr5:92775664-92777915	-	2251	protein_coding	7.70589	4.25389	27.4075	16.4456	8.83607	5.87073	8.06046	8.0563	7.43174	1.59747	4.64216	3.3442	26.719	26.6052	28.8985	18.4457	17.3184	13.5727	-0.903337	0.0638607	-0.741983	0.0764289
ENSMUSG00000031073.5	.	Fgf15	ENSMUSG00000031073.5_Fgf15	chr7:152082437-152086858	+	4421	protein_coding	552.515	298.302	1466.81	1414.49	545.797	520.818	673.496	469.951	323.281	195.69	385.299	288.939	1226.64	1641.21	1532.58	1123.87	1687.68	1431.92	-0.891449	4.99003e-05	-0.0514225	0.836959
ENSMUSG00000059325.7	Hopx	Hopx	ENSMUSG00000059325.7_Hopx	chr5:77515468-77544186	-	28718	protein_coding	170.706	93.3728	140.623	92.2266	195.073	202.121	154.044	131.586	98.4705	94.2509	72.4177	108.352	122.664	184.573	114.631	88.2758	101.313	87.0912	-0.874266	1.15699e-05	-0.588626	0.0142065
ENSMUSG00000023903.7	.	Mmp25	ENSMUSG00000023903.7_Mmp25	chr17:23766425-23782236	-	15811	protein_coding	716.957	399.036	2480.03	2002.51	641.635	645.781	938.596	641.818	427.325	280.356	503.21	385.252	2269.9	2446.01	2724.16	1913.08	1931.87	2162.58	-0.846449	0.000147608	-0.30868	0.224984
ENSMUSG00000042745.9	Id1	Id1	ENSMUSG00000042745.9_Id1	chr2:152561987-152563146	+	1159	protein_coding	136.93	76.9655	56.7559	36.2638	136.619	117.415	154.044	139.642	105.902	45.528	71.4893	84.9427	57.0815	69.8386	43.3477	50.0669	37.2346	21.49	-0.832391	0.000423713	-0.635871	0.0430775
ENSMUSG00000044337.5	.	Cxcr7	ENSMUSG00000044337.5_Cxcr7	chr1:92100555-92113326	+	12771	protein_coding	84.7632	47.4576	29.8588	14.7497	38.7428	41.0951	137.028	122.187	16.7214	39.9368	69.6324	63.5398	36.435	23.2795	29.8618	21.0808	12.9888	10.1795	-0.825398	0.0536612	-1.03993	0.0599054
ENSMUSG00000041782.8	.	Lad1	ENSMUSG00000041782.8_Lad1	chr1:137715175-137729918	+	14743	protein_coding	136.915	77.2558	421.958	232.847	82.2434	56.1913	277.638	131.586	64.0987	21.5659	129.052	94.3064	398.356	360.833	506.687	223.983	156.732	317.826	-0.825141	0.113251	-0.858875	0.149503
ENSMUSG00000005125.6	.	Ndrg1	ENSMUSG00000005125.6_Ndrg1	chr15:66760883-66801202	-	40319	protein_coding	434.859	246.301	94.1711	96.3374	269.16	317.02	600.056	553.199	218.307	157.351	316.595	292.952	95.9454	74.8271	111.741	80.3705	53.6871	154.955	-0.818784	0.0315997	0.0251361	0.955936
ENSMUSG00000046879.5	.	Irgm1	ENSMUSG00000046879.5_Irgm1	chr11:48678747-48684922	-	6175	protein_coding	848.755	489.44	739.49	532.8	776.215	876.417	848.139	894.249	454.265	458.475	544.061	500.961	844.077	766.562	607.831	624.518	557.653	416.228	-0.793721	1.45968e-05	-0.47223	0.0266677
ENSMUSG00000000805.11	.	Car4	ENSMUSG00000000805.11_Car4	chr11:84771290-84779546	+	8256	protein_coding	415.4	242.684	2365.31	1913.42	481.906	225.604	609.012	345.078	219.236	87.861	404.796	258.841	2728.98	2208.23	2158.72	1897.27	2080.81	1762.18	-0.776505	0.0546443	-0.305844	0.509051
ENSMUSG00000001300.8	.	Efnb2	ENSMUSG00000001300.8_Efnb2	chr8:8617434-8661239	-	43805	protein_coding	1383.03	811.69	1367.04	1080.82	1572.14	1374.59	1257.43	1327.95	974.486	730.045	748.316	793.913	1577.63	1368.5	1154.98	1264.85	1095.39	882.223	-0.769579	5.38951e-06	-0.338868	0.0835066
ENSMUSG00000030310.7	.	Slc6a1	ENSMUSG00000030310.7_Slc6a1	chr6:114232629-114267516	+	34887	protein_coding	530.293	312.851	7.91857	6.96741	634.838	760.68	273.16	452.495	447.762	297.929	210.754	294.958	6.0725	9.97694	7.70626	6.58775	8.65921	5.65528	-0.762355	0.0245422	-0.139247	0.81833
ENSMUSG00000042417.4	.	Ccno	ENSMUSG00000042417.4_Ccno	chr13:113778010-113780986	+	2976	protein_coding	723.097	433.889	1048.35	747.006	1073.92	690.231	682.452	445.782	773.83	304.318	382.514	274.893	1332.31	1112.43	700.307	1038.23	703.994	498.795	-0.738699	0.0487894	-0.488966	0.258216
ENSMUSG00000042116.3	.	Vwa1	ENSMUSG00000042116.3_Vwa1	chr4:155142258-155148807	-	6549	protein_coding	66.0278	39.5247	132.271	86.5606	65.9307	41.9338	85.0826	71.164	44.5904	23.1634	40.851	49.4942	161.528	174.597	60.6868	105.404	105.642	48.6354	-0.736581	0.0326619	-0.601029	0.120367
ENSMUSG00000089804.1	.	Gm16136	ENSMUSG00000089804.1_Gm16136	chr15:37161676-37163064	-	1388	processed_transcript	128.89	77.8839	77.0375	61.9154	165.167	108.189	128.072	114.131	103.115	55.1128	77.0598	76.2478	86.2294	76.4899	68.3931	75.1003	59.7485	50.8975	-0.736178	0.00151622	-0.318404	0.26957
ENSMUSG00000021403.2	.	Serpinb9b	ENSMUSG00000021403.2_Serpinb9b	chr13:33119285-33133753	+	14468	protein_coding	445.44	270.199	40.1805	27.8654	391.506	307.794	446.012	636.448	198.799	162.942	306.383	412.674	59.5105	9.97694	51.054	31.6212	11.257	40.718	-0.719724	0.120097	-0.561286	0.329676
ENSMUSG00000043251.4	.	Exoc3l	ENSMUSG00000043251.4_Exoc3l	chr8:107813824-107819998	-	6174	protein_coding	1530.43	935.026	435.744	322.352	1906.55	1533.94	1407	1274.24	1348.86	753.208	791.952	846.083	499.159	480.556	327.516	346.515	396.592	223.949	-0.711809	0.00224891	-0.431322	0.117053
ENSMUSG00000027463.8	.	2310046K01Rik	ENSMUSG00000027463.8_2310046K01Rik	chr2:151822247-151834994	+	12747	protein_coding	70.8413	43.5782	19.9872	14.0246	57.0946	36.9018	88.665	100.704	46.4484	27.157	49.2069	51.5007	29.148	18.2911	12.5227	18.4457	7.79329	15.8348	-0.691243	0.0656809	-0.534087	0.299349
ENSMUSG00000022286.9	Grhl2	Grhl2	ENSMUSG00000022286.9_Grhl2	chr15:37162791-37293324	+	130533	protein_coding	2457.97	1529.07	1807.88	1496.82	2888.04	2413.71	2262.3	2267.85	1935.04	1084.68	1413.07	1683.47	1843.61	1782.55	1797.49	1702.27	1395.86	1392.33	-0.685366	1.51532e-05	-0.273021	0.137651
ENSMUSG00000000792.2	.	Slc5a5	ENSMUSG00000000792.2_Slc5a5	chr8:73406788-73416656	-	9868	protein_coding	180.782	113.099	639.085	299.091	160.409	126.64	280.325	155.755	118.908	72.685	145.764	115.04	745.703	666.792	504.76	334.658	301.34	261.274	-0.679471	0.0060691	-1.09499	7.96411e-05
ENSMUSG00000040152.8	.	Thbs1	ENSMUSG00000040152.8_Thbs1	chr2:117937612-117952869	+	15257	protein_coding	729.035	456.639	538.051	593.113	1365.51	631.523	463.924	455.181	819.349	333.073	303.597	370.537	731.129	354.182	528.842	760.226	432.095	587.018	-0.676601	0.0798883	0.138943	0.755916
ENSMUSG00000038916.6	.	6330407J23Rik	ENSMUSG00000038916.6_6330407J23Rik	chr10:28863802-28919436	+	55634	protein_coding	209.162	131.898	169.346	150.964	271.199	231.475	167.478	166.497	183.007	130.194	82.6304	131.761	148.169	221.156	138.713	164.694	155.866	132.333	-0.66911	0.0150858	-0.159216	0.621368
ENSMUSG00000022358.5	.	Fbxo32	ENSMUSG00000022358.5_Fbxo32	chr15:58011634-58046433	-	34799	protein_coding	136.723	86.8179	116.355	130.017	140.018	140.059	121.802	145.013	110.547	71.0875	90.0579	75.5789	131.166	108.084	109.814	152.836	137.681	99.5328	-0.661423	0.000140626	0.156612	0.446135
ENSMUSG00000000120.6	.	Ngfr	ENSMUSG00000000120.6_Ngfr	chr11:95430132-95449049	-	18917	protein_coding	487.054	311.349	84.2487	61.7277	493.46	400.887	546.32	507.547	383.663	215.659	315.667	330.407	105.661	56.536	90.5486	89.5934	42.4301	53.1596	-0.645699	0.00663205	-0.480978	0.118754
ENSMUSG00000044317.6	.	Gpr4	ENSMUSG00000044317.6_Gpr4	chr7:19797887-19809525	+	11638	protein_coding	152.17	97.5779	52.1391	52.1816	198.472	117.415	155.836	136.957	103.115	63.8989	104.913	118.385	41.293	51.5475	63.5767	52.702	45.0279	58.8149	-0.644284	0.00975115	-0.0116388	0.971213
ENSMUSG00000022101.5	.	Fgf17	ENSMUSG00000022101.5_Fgf17	chr14:71036012-71042075	-	6063	protein_coding	176.799	114.25	122.104	55.706	203.23	154.316	184.495	165.154	139.345	83.0686	114.197	120.391	129.951	131.363	104.998	48.7493	64.0781	54.2906	-0.634678	0.00125142	-1.11468	9.90284e-06
ENSMUSG00000045333.9	Zfp423	Zfp423	ENSMUSG00000045333.9_Zfp423	chr8:90185709-90483494	-	297785	protein_coding	1215.84	786.439	620.808	516.575	1393.38	1358.66	1090.85	1020.46	985.634	726.85	631.334	801.939	568.386	708.363	585.676	507.256	551.592	490.878	-0.629992	6.77624e-05	-0.262014	0.161235
ENSMUSG00000034486.7	Gbx2	Gbx2	ENSMUSG00000034486.7_Gbx2	chr1:91824537-91829865	-	5328	protein_coding	1091.53	706.935	896.932	625.306	1237.73	974.542	1158.91	994.953	1005.14	427.324	741.817	653.457	929.092	1075.85	685.857	652.187	691.005	532.727	-0.627901	0.00479875	-0.518457	0.0450103
ENSMUSG00000020131.8	.	Pcsk4	ENSMUSG00000020131.8_Pcsk4	chr10:79784028-79792243	-	8215	protein_coding	49.0334	32.5304	89.4457	70.065	53.6961	51.9979	58.2144	32.2252	33.4428	34.3457	31.5667	30.7666	111.734	99.7694	56.8337	85.6407	62.3463	62.208	-0.618079	0.00643595	-0.344035	0.156961
ENSMUSG00000028536.6	.	2610528J11Rik	ENSMUSG00000028536.6_2610528J11Rik	chr4:118199604-118202833	+	3229	protein_coding	140.916	91.941	401.017	294.734	130.502	95.6091	160.314	177.239	75.2463	59.9052	126.267	106.346	482.156	410.718	310.177	380.772	269.301	234.128	-0.610738	0.0229917	-0.444906	0.138403
ENSMUSG00000040183.6	.	Ankrd6	ENSMUSG00000040183.6_Ankrd6	chr4:32891010-33037816	-	146806	protein_coding	962.303	630.868	813.151	597.654	838.067	1059.25	934.118	1017.78	548.091	557.518	681.469	736.393	728.7	911.228	799.525	582.357	615.67	594.935	-0.607046	3.18139e-06	-0.441584	0.00390634
ENSMUSG00000070305.4	.	Mpzl3	ENSMUSG00000070305.4_Mpzl3	chr9:44863269-44885519	+	22250	protein_coding	93.2348	61.4524	107.483	64.3973	118.267	67.0941	86.8738	100.704	52.9511	66.2951	60.3481	66.2152	103.232	99.7694	119.447	83.0056	64.9441	45.2422	-0.597931	0.000445318	-0.75884	0.000229475
ENSMUSG00000039089.7	L3mbtl3	L3mbtl3	ENSMUSG00000039089.7_L3mbtl3	chr10:25994274-26094991	-	100717	protein_coding	430.909	285.995	591.409	429.923	513.172	451.208	337.644	421.613	338.144	271.57	250.677	283.588	646.114	673.444	454.669	436.109	444.217	409.442	-0.594145	5.44819e-05	-0.454924	0.00721065
ENSMUSG00000026443.3	.	Lrrn2	ENSMUSG00000026443.3_Lrrn2	chr1:134776850-134836582	+	59732	protein_coding	418.425	277.67	54.3852	44.068	401.701	607.202	298.237	366.562	309.346	368.217	190.329	242.789	59.5105	63.1873	40.4579	44.7967	43.296	44.1111	-0.592431	0.0178484	-0.289314	0.390043
ENSMUSG00000022723.8	.	Crybg3	ENSMUSG00000022723.8_Crybg3	chr16:59491914-59555578	-	63664	protein_coding	407.256	270.598	189.769	172.479	436.366	257.474	396.754	538.429	317.707	194.093	272.959	297.634	202.821	143.003	223.482	169.964	150.67	196.804	-0.58741	0.00967009	-0.146685	0.589872
ENSMUSG00000016458.6	Wt1	Wt1	ENSMUSG00000016458.6_Wt1	chr2:104966686-105013773	+	47087	protein_coding	1078.46	719.404	1940.94	1484.14	990.319	1047.51	1105.18	1170.85	812.846	503.204	724.177	837.388	1944.41	2482.6	1395.8	1611.36	1825.36	1015.69	-0.583646	0.00772218	-0.385749	0.126023
ENSMUSG00000078853.2	.	Igtp	ENSMUSG00000078853.2_Igtp	chr11:58013058-58021093	+	8035	protein_coding	169.105	112.811	337.367	228.045	113.51	136.704	224.797	201.407	79.8912	68.6913	178.259	124.404	352.205	345.867	314.03	235.841	227.737	220.556	-0.579518	0.0252869	-0.564561	0.0549297
ENSMUSG00000064247.7	.	Plcxd1	ENSMUSG00000064247.7_Plcxd1	chr5:110528988-110534972	+	5984	protein_coding	292.304	198.09	793.206	604.398	375.873	297.73	290.176	205.436	254.537	182.112	200.541	155.171	1049.33	856.354	473.935	803.705	626.061	383.428	-0.566894	0.029056	-0.391519	0.184883
ENSMUSG00000027171.4	.	Prrg4	ENSMUSG00000027171.4_Prrg4	chr2:104670898-104690033	-	19135	protein_coding	528.095	356.376	784.047	590.065	535.602	456.24	517.661	602.88	310.275	301.922	344.448	468.857	733.558	696.723	921.862	592.897	521.284	656.012	-0.563129	0.000539332	-0.413411	0.0268846
ENSMUSG00000023882.8	.	Zfp54	ENSMUSG00000023882.8_Zfp54	chr17:21560191-21572604	+	12413	protein_coding	91.7134	61.8242	88.7666	96.6793	105.353	65.4168	91.3519	104.732	55.738	51.9179	64.0618	75.5789	106.876	69.8386	89.5853	121.215	83.9943	84.8291	-0.560009	0.00775265	0.102749	0.675936
ENSMUSG00000079008.1	.	Gm14124	ENSMUSG00000079008.1_Gm14124	chr2:150083253-150096036	+	12783	protein_coding	387.945	263.218	468.497	477.692	380.631	357.276	362.721	451.153	194.154	232.432	220.967	405.317	530.736	412.38	462.376	633.741	414.776	384.559	-0.552875	0.00455696	0.0239785	0.914841
ENSMUSG00000040728.9	.	Esrp1	ENSMUSG00000040728.9_Esrp1	chr4:11259080-11313930	-	54850	protein_coding	1612.97	1106.02	2874.04	2157.91	1500.09	1505.42	1816.29	1630.06	1082.25	992.03	1184.68	1165.12	3066.61	2828.46	2727.05	2393.99	1987.29	2092.45	-0.543735	3.13355e-08	-0.414347	0.000224744
ENSMUSG00000034936.2	.	Arl4d	ENSMUSG00000034936.2_Arl4d	chr11:101526855-101529146	+	2291	protein_coding	403.107	277.692	348.22	210.85	571.626	352.244	368.99	319.566	444.046	167.735	277.601	221.386	455.437	354.182	235.041	300.401	189.637	142.513	-0.540618	0.092781	-0.724898	0.053052
ENSMUSG00000022828.9	.	Gtf2e1	ENSMUSG00000022828.9_Gtf2e1	chr16:37509876-37539875	-	29999	protein_coding	2657.44	1831.12	2513.79	1462.78	2776.56	2292.94	2753.99	2806.28	2009.36	1504.02	1791.87	2019.23	2541.95	2308	2691.41	1424.27	1368.16	1595.92	-0.536927	1.195e-07	-0.782589	3.9198e-11
ENSMUSG00000078236.3	Pou3f1	Pou3f1	ENSMUSG00000078236.3_Pou3f1	chr4:124334896-124337899	+	3003	protein_coding	2500.35	1725.64	7599.27	7102.85	2571.3	2277.85	3116.71	2035.56	2078.1	1254.02	1997.99	1572.44	7216.55	9212.05	6369.23	7770.91	7779.43	5758.2	-0.535718	0.0044257	-0.0971944	0.653471
ENSMUSG00000019929.8	.	Dcn	ENSMUSG00000019929.8_Dcn	chr10:96942245-96980777	+	38532	protein_coding	31.5452	21.7839	413.234	333.284	24.4691	31.8697	40.3023	29.5398	21.3662	13.5785	28.7814	23.4094	432.362	533.767	273.572	343.88	428.631	227.342	-0.535287	0.135732	-0.306414	0.394207
ENSMUSG00000021061.8	.	Spnb1	ENSMUSG00000021061.8_Spnb1	chr12:77681475-77811534	-	130059	protein_coding	911.36	629.978	1532.6	1110.48	878.849	842.87	977.107	946.615	721.807	489.625	661.044	647.437	1633.5	1376.82	1587.49	1171.3	879.776	1280.35	-0.532752	0.000246942	-0.467072	0.00509553
ENSMUSG00000033998.8	.	Kcnk1	ENSMUSG00000033998.8_Kcnk1	chr8:128519002-128554583	+	35581	protein_coding	651.546	452.312	1700.65	1196.59	633.478	461.272	834.705	676.729	436.615	242.017	639.69	490.929	1751.31	1425.04	1925.6	1267.48	1011.4	1310.89	-0.526698	0.0249302	-0.508132	0.059039
ENSMUSG00000090620.1	.	Gm6724	ENSMUSG00000090620.1_Gm6724	chr18:35129314-35130423	-	1109	protein_coding	36.1814	25.6676	34.7741	37.7897	41.4616	41.9338	25.077	36.2533	39.9456	15.176	24.1392	23.4094	51.009	28.268	25.0454	38.2089	38.9664	36.1938	-0.518336	0.0445523	0.122893	0.688118
ENSMUSG00000010358.7	.	Ifi35	ENSMUSG00000010358.7_Ifi35	chr11:101309721-101320012	+	10291	protein_coding	179.066	124.641	408.887	253.162	144.776	168.574	193.451	209.464	104.973	110.226	135.551	147.814	445.721	457.277	323.663	280.638	242.458	236.391	-0.516031	0.0251416	-0.69026	0.00801127
ENSMUSG00000023393.9	.	Slc17a9	ENSMUSG00000023393.9_Slc17a9	chr2:180459968-180476985	+	17017	protein_coding	509.974	358.249	265.86	175.542	524.047	576.171	436.16	503.519	438.472	378.601	274.816	341.108	333.987	295.983	167.611	220.031	184.441	122.154	-0.509898	0.0157627	-0.59493	0.0189489
ENSMUSG00000043687.8	.	1190005I06Rik	ENSMUSG00000043687.8_1190005I06Rik	chr8:123132502-123158392	-	25890	protein_coding	672.054	473.638	381.941	308.522	645.033	650.813	815.002	577.368	541.588	289.143	551.489	512.331	355.848	430.671	359.304	251.652	351.564	322.351	-0.506316	0.00602162	-0.30217	0.167459
ENSMUSG00000027381.10	.	Bcl2l11	ENSMUSG00000027381.10_Bcl2l11	chr2:127951774-127988283	+	36509	protein_coding	852.365	602.876	1403.03	1038.91	814.278	604.686	1147.27	843.226	590.823	428.123	746.459	646.099	1298.3	1416.73	1494.05	1122.55	908.351	1085.81	-0.49966	0.015289	-0.434132	0.0671456
ENSMUSG00000087367.1	.	Gm15491	ENSMUSG00000087367.1_Gm15491	chr19:45823998-45826800	+	2802	processed_transcript	40.9646	28.8199	26.5808	33.9544	40.1022	36.9018	49.2584	37.5961	21.3662	33.5469	26.9245	33.442	30.3625	16.6282	32.7516	23.7159	32.905	45.2422	-0.499205	0.062435	0.319777	0.344197
ENSMUSG00000030930.7	.	Chst15	ENSMUSG00000030930.7_Chst15	chr7:139427463-139508911	-	81448	protein_coding	345.668	243.977	626.463	526.735	267.801	355.599	367.199	392.073	204.373	214.061	273.887	283.588	550.168	741.62	587.602	475.635	574.106	530.465	-0.497216	0.0035931	-0.245978	0.204054
ENSMUSG00000040483.9	.	Xaf1	ENSMUSG00000040483.9_Xaf1	chr11:72115131-72127235	+	12104	protein_coding	103.995	73.3899	48.1623	36.5343	74.7667	150.962	65.3793	124.873	48.3063	111.024	39.9226	94.3064	71.6555	44.8962	27.9352	35.5738	38.9664	35.0627	-0.492105	0.133699	-0.389163	0.343302
ENSMUSG00000003283.7	.	Hck	ENSMUSG00000003283.7_Hck	chr2:152934204-152977177	+	42973	protein_coding	1127.19	801.789	180.286	96.6238	1080.04	1220.27	1119.51	1088.94	754.321	662.951	820.734	969.149	172.459	161.294	207.106	98.8162	92.6535	98.4018	-0.491051	0.00418378	-0.908349	5.41874e-05
ENSMUSG00000068079.5	Tcf15	Tcf15	ENSMUSG00000068079.5_Tcf15	chr2:151969297-151974833	+	5536	protein_coding	1474.39	1050.54	563.044	503.988	1523.2	1616.97	1569.1	1188.3	1352.58	843.465	1125.26	880.862	610.893	605.268	472.972	577.087	544.664	390.214	-0.490656	0.00435098	-0.157902	0.438705
ENSMUSG00000051375.9	.	Pcdh1	ENSMUSG00000051375.9_Pcdh1	chr18:38345569-38371707	-	26138	protein_coding	1300.37	927.104	4439.11	3240.97	1356.68	1205.18	1428.49	1211.13	1041.37	825.095	1004.56	837.388	4809.42	5051.66	3456.26	3769.51	3351.98	2601.43	-0.489348	0.000804856	-0.453364	0.00649387
ENSMUSG00000032846.8	.	Zswim6	ENSMUSG00000032846.8_Zswim6	chr13:108514698-108680258	-	165560	protein_coding	587.882	419.087	484.941	422.43	685.135	508.238	555.276	602.88	454.265	354.639	411.295	456.149	468.797	463.928	522.099	397.9	411.312	458.077	-0.489054	5.65632e-06	-0.202012	0.117136
ENSMUSG00000040694.3	.	Apobec2	ENSMUSG00000040694.3_Apobec2	chr17:48558556-48572053	-	13497	protein_coding	517.5	368.93	88.1717	80.7163	373.154	475.53	657.375	563.941	255.466	303.52	513.423	403.311	102.018	56.536	105.961	61.9248	46.7597	133.465	-0.487502	0.141294	-0.140667	0.727574
ENSMUSG00000078648.2	.	Gm17546	ENSMUSG00000078648.2_Gm17546	chr15:95654890-95660503	-	5613	protein_coding	44.612	31.8668	25.376	16.9953	53.6961	41.9338	33.1374	49.6805	37.1587	25.5596	30.6383	34.1108	32.7915	18.2911	25.0454	14.493	28.5754	7.91739	-0.487192	0.0334489	-0.53509	0.111908
ENSMUSG00000063268.6	.	Parp10	ENSMUSG00000063268.6_Parp10	chr15:76063433-76073871	-	10438	protein_coding	215.346	154.134	806.489	586.953	186.237	244.894	265.1	165.154	153.28	147.766	164.332	151.158	908.445	1022.64	488.384	667.997	749.022	343.841	-0.485233	0.0464045	-0.455242	0.0960138
ENSMUSG00000047281.3	.	Sfn	ENSMUSG00000047281.3_Sfn	chr4:133156471-133158083	-	1612	protein_coding	380.813	273.766	226.397	153.515	374.513	252.442	501.54	394.759	300.056	134.188	327.736	333.082	228.326	206.19	244.674	159.423	109.972	191.148	-0.475792	0.0789754	-0.565718	0.077797
ENSMUSG00000026473.9	.	Glul	ENSMUSG00000026473.9_Glul	chr1:155747074-155756853	+	9779	protein_coding	7554.86	5436.4	3544.64	3084.94	6924.76	7030.62	8163.45	8100.61	5440.03	4195.76	6060.8	6048.99	3565.77	3245.83	3822.31	2830.1	3127.71	3297.03	-0.474567	7.16478e-05	-0.200739	0.149013
ENSMUSG00000066009.6	.	Gm13051	ENSMUSG00000066009.6_Gm13051	chr4:146064713-146094022	+	29309	protein_coding	271.15	194.776	185.314	227.293	273.918	179.477	247.187	384.017	138.416	123.005	203.327	314.355	207.679	154.643	193.62	293.813	213.882	174.182	-0.471514	0.10762	0.290262	0.396687
ENSMUSG00000040430.11	.	Pitpnc1	ENSMUSG00000040430.11_Pitpnc1	chr11:107069206-107332034	-	262828	protein_coding	1798.37	1314.07	1271.87	1016.14	1955.49	1852.64	1594.18	1791.18	1515.15	1218.07	1163.33	1359.75	1271.58	1396.77	1147.27	1005.29	1147.35	895.796	-0.453168	2.78812e-06	-0.319266	0.00531148
ENSMUSG00000021427.8	.	Ssr1	ENSMUSG00000021427.8_Ssr1	chr13:38063270-38086059	-	22789	protein_coding	3828.41	2797.44	4242.53	2839.12	3597.64	3428.51	3923.65	4363.83	2700.51	2347.49	2931.99	3209.76	4181.52	3979.14	4566.92	2951.31	2840.22	2725.84	-0.451443	1.16791e-06	-0.580263	7.16258e-08
ENSMUSG00000039713.10	.	Plekhg5	ENSMUSG00000039713.10_Plekhg5	chr4:151446607-151489509	+	42902	protein_coding	1846.94	1355	747.691	502.813	1813.43	1918.89	1991.83	1663.63	1376.73	1292.36	1315.59	1435.33	669.189	759.911	813.974	508.574	472.793	527.072	-0.447341	4.47817e-05	-0.574573	1.788e-05
ENSMUSG00000036390.6	.	Gadd45a	ENSMUSG00000036390.6_Gadd45a	chr6:66985090-66987400	-	2310	protein_coding	2084.84	1530.36	789.285	740.108	2088.71	2033.79	2319.62	1897.26	1667.5	1198.9	1774.23	1480.81	692.265	841.389	834.203	681.173	794.915	744.234	-0.447137	0.000248468	-0.0907919	0.534086
ENSMUSG00000036282.8	.	Naa30	ENSMUSG00000036282.8_Naa30	chr14:49791901-49810706	+	18805	protein_coding	887.164	651.185	965.004	735.955	838.067	816.871	945.76	947.958	595.468	491.223	728.819	789.231	991.031	834.738	1069.24	843.232	736.899	627.736	-0.444665	0.00321905	-0.393663	0.0246934
ENSMUSG00000058186.6	.	Gm13242	ENSMUSG00000058186.6_Gm13242	chr4:145104787-145294344	+	189557	protein_coding	2212.78	1626.78	1542.33	1516.5	2456.43	2031.27	1818.98	2544.45	1225.31	1352.26	1579.26	2350.3	1988.14	1297	1341.85	2027.71	1519.69	1002.11	-0.443261	0.0506386	-0.0249974	0.924189
ENSMUSG00000068699.5	.	Flnc	ENSMUSG00000068699.5_Flnc	chr6:29383153-29411888	+	28735	protein_coding	518.362	381.839	4294.78	3009.89	407.819	348.051	728.128	589.452	332.57	234.03	527.349	433.408	4527.65	4772.3	3584.37	3303.1	2988.29	2738.28	-0.43998	0.110074	-0.512773	0.1028
ENSMUSG00000059436.5	Max	Max	ENSMUSG00000059436.5_Max	chr12:78038256-78063235	-	24979	protein_coding	2440.52	1801.23	2035.33	1294.08	2501.29	2342.42	2600.84	2317.53	1892.31	1600.67	1843.87	1868.07	2093.8	2228.18	1784	1442.72	1297.15	1142.37	-0.438773	2.41049e-06	-0.652162	2.56457e-09
ENSMUSG00000024190.6	.	Dusp1	ENSMUSG00000024190.6_Dusp1	chr17:26642535-26645464	-	2929	protein_coding	700.213	518.447	580.986	501.892	755.824	609.718	763.952	671.358	659.567	389.783	542.204	482.234	587.818	581.988	573.153	529.655	510.027	465.995	-0.436403	0.00125977	-0.21123	0.185218
ENSMUSG00000078452.2	.	Raet1d	ENSMUSG00000078452.2_Raet1d	chr10:22081700-22093945	+	12245	protein_coding	271.546	200.844	232.025	207.816	265.082	330.439	240.918	249.745	189.509	229.237	181.973	202.659	235.613	261.063	199.4	214.761	268.435	140.251	-0.43567	0.0227296	-0.149226	0.508755
ENSMUSG00000067916.3	.	Gm13139	ENSMUSG00000067916.3_Gm13139	chr4:146506147-146554688	+	48541	protein_coding	244.158	181.33	302.343	319.311	294.989	194.573	213.154	273.914	144.919	130.194	194.042	256.166	359.492	216.167	331.369	392.63	266.704	298.599	-0.426491	0.0949261	0.0728714	0.804262
ENSMUSG00000038811.7	.	Gngt2	ENSMUSG00000038811.7_Gngt2	chr11:95698530-95707048	+	8518	protein_coding	195.985	146.032	153.064	98.4207	181.479	213.862	205.989	182.609	147.706	158.15	136.479	141.794	177.317	166.282	115.594	89.5934	129.888	75.7807	-0.425549	0.00442418	-0.605056	0.00141903
ENSMUSG00000074867.3	.	Zfp808	ENSMUSG00000074867.3_Zfp808	chr13:62231276-62274779	+	43503	protein_coding	323.169	240.119	249.843	253.555	329.653	283.473	265.995	413.557	173.717	223.646	224.681	338.433	282.978	186.236	280.315	299.084	269.301	192.279	-0.424315	0.110735	0.0168953	0.956629
ENSMUSG00000063354.5	.	Slc39a4	ENSMUSG00000063354.5_Slc39a4	chr15:76442815-76447322	-	4507	protein_coding	1614.84	1205.78	680.417	602.411	1679.53	1315.04	1951.53	1513.24	1339.57	893.786	1327.66	1262.1	735.987	680.095	625.17	699.619	501.368	606.246	-0.42207	0.00254875	-0.177932	0.2857
ENSMUSG00000026080.7	.	Chst10	ENSMUSG00000026080.7_Chst10	chr1:38920722-38955005	-	34283	protein_coding	170.695	126.819	126.914	113.629	163.807	190.38	143.297	185.295	115.192	133.389	126.267	132.43	112.948	139.677	128.117	102.769	112.57	125.547	-0.420136	0.000831966	-0.149352	0.357204
ENSMUSG00000067931.5	.	Zfp948	ENSMUSG00000067931.5_Zfp948	chr17:21704010-21725664	+	21654	protein_coding	366.563	274.98	399.73	378.4	407.819	343.019	374.363	341.05	272.187	223.646	313.81	290.277	450.579	339.216	409.395	416.346	378.407	340.448	-0.419046	0.000648828	-0.0863418	0.546422
ENSMUSG00000043279.8	.	Trim56	ENSMUSG00000043279.8_Trim56	chr5:137581514-137592079	-	10565	protein_coding	175.74	131.056	410.922	324.003	138.658	188.702	170.165	205.436	87.3229	134.188	156.905	145.807	349.776	409.055	473.935	284.591	292.681	394.738	-0.418149	0.106163	-0.343719	0.240455
ENSMUSG00000036098.8	Gm98	Gm98	ENSMUSG00000036098.8_Gm98	chr19:10282762-10315238	-	32476	protein_coding	6653.84	4983.65	5385.74	5006.37	6962.82	7042.37	6582.71	6027.45	5257.95	4651.04	4759.14	5266.45	5270.93	6132.49	4753.8	4948.72	5668.32	4402.07	-0.417288	8.54069e-06	-0.104001	0.338824
ENSMUSG00000045817.7	Zfp36l2	Zfp36l2	ENSMUSG00000045817.7_Zfp36l2	chr17:84583271-84587287	-	4016	protein_coding	1249.77	937.097	2002.07	1472.37	1017.51	1116.28	1635.38	1229.93	907.601	666.146	1175.39	999.247	1924.98	2145.04	1936.2	1470.39	1502.37	1444.36	-0.415274	0.0198523	-0.442975	0.0310821
ENSMUSG00000032667.10	.	Pon2	ENSMUSG00000032667.10_Pon2	chr6:5214147-5248455	-	34308	protein_coding	210.321	157.193	277.255	285.351	202.55	114.06	229.275	295.398	144.919	87.861	198.684	197.308	258.688	267.715	305.361	297.766	241.592	316.695	-0.415055	0.144344	0.0395271	0.903776
ENSMUSG00000072568.3	.	Fam84b	ENSMUSG00000072568.3_Fam84b	chr15:60650551-60656635	-	6084	protein_coding	94.8242	71.1957	1085.51	905.739	93.7983	88.061	112.846	84.5911	67.8146	75.8799	66.8471	74.2412	1080.9	992.706	1182.91	918.332	788.854	1010.03	-0.414818	0.0223874	-0.263294	0.134233
ENSMUSG00000024036.8	.	Slc37a1	ENSMUSG00000024036.8_Slc37a1	chr17:31432428-31487641	+	55213	protein_coding	801.326	602.316	449.254	301.782	846.903	920.867	732.606	704.926	697.654	571.096	483.713	656.801	454.223	482.219	411.322	343.88	286.62	274.846	-0.413585	0.000471402	-0.574081	8.65191e-05
ENSMUSG00000026389.10	.	Steap3	ENSMUSG00000026389.10_Steap3	chr1:122087334-122169282	-	81948	protein_coding	1674.22	1259.06	1271.62	883.156	1910.63	1516.33	1666.72	1603.2	1594.11	914.553	1232.03	1295.54	1614.07	1089.15	1111.63	1135.73	685.809	827.932	-0.411647	0.0308835	-0.52799	0.017306
ENSMUSG00000066007.8	.	Zfp600	ENSMUSG00000066007.8_Zfp600	chr4:146125091-146166156	+	41065	protein_coding	1145.17	861.189	674.92	777.039	1254.72	963.639	937.7	1424.62	653.993	764.391	791.024	1235.35	867.152	560.372	597.235	1060.63	793.184	477.305	-0.409737	0.0734133	0.201874	0.448373
ENSMUSG00000032802.7	.	Srxn1	ENSMUSG00000032802.7_Srxn1	chr2:151931260-151937112	+	5852	protein_coding	2765.72	2081.9	1073.07	818.696	2747.34	2373.45	2855.19	3086.9	2159.85	1508.81	2429.71	2229.24	1085.76	906.239	1227.22	753.638	704.86	997.591	-0.409492	0.00368343	-0.393381	0.018217
ENSMUSG00000029475.11	.	Kdm2b	ENSMUSG00000029475.11_Kdm2b	chr5:123320677-123462883	-	142206	protein_coding	6097.25	4593.4	3529.51	3286.27	6494.51	6612.96	5271.54	6010	5023.85	4409.82	3897.56	5042.39	3500.19	3422.09	3666.25	3197.69	3293.96	3367.15	-0.408587	3.25368e-05	-0.103266	0.36776
ENSMUSG00000050335.9	.	Lgals3	ENSMUSG00000050335.9_Lgals3	chr14:47987426-48005835	+	18409	protein_coding	534.216	403.515	34.1857	25.8199	597.454	624.814	400.336	514.26	481.205	350.645	336.092	446.116	24.29	34.9193	43.3477	14.493	23.3799	39.5869	-0.405403	0.0555798	-0.407083	0.222516
ENSMUSG00000006931.7	.	Leprel4	ENSMUSG00000006931.7_Leprel4	chr11:100269770-100276133	-	6363	protein_coding	240.629	182.323	184.07	169.841	220.222	244.894	283.907	213.492	202.515	139.779	202.398	184.6	201.607	194.55	156.052	151.518	167.989	190.017	-0.40503	0.00505025	-0.106516	0.546775
ENSMUSG00000024427.6	.	Spry4	ENSMUSG00000024427.6_Spry4	chr18:38745922-38760922	-	15000	protein_coding	1663.15	1256.67	746.399	664.355	1661.86	1424.91	1762.55	1803.27	1300.55	953.691	1397.29	1375.14	748.132	723.328	767.736	715.429	644.245	633.391	-0.403939	0.00680605	-0.169309	0.337751
ENSMUSG00000027985.8	Lef1	Lef1	ENSMUSG00000027985.8_Lef1	chr3:130813389-130927274	+	113885	protein_coding	1419.27	1074.18	2030.52	1843.06	1397.46	1409.82	1685.53	1184.28	1226.24	980.049	1137.33	953.097	1946.84	2188.28	1956.43	1728.62	2093.8	1706.76	-0.40343	0.00596284	-0.138632	0.412006
ENSMUSG00000027864.7	.	Ptgfrn	ENSMUSG00000027864.7_Ptgfrn	chr3:100844155-100914201	-	70046	protein_coding	2209.25	1670.17	1860.98	1091.7	2143.09	2500.09	1868.24	2325.58	1747.39	1857.86	1409.36	1666.08	1843.61	1755.94	1983.4	1080.39	981.088	1213.62	-0.402893	7.27913e-05	-0.771625	1.08282e-10
ENSMUSG00000023845.6	.	Lnpep	ENSMUSG00000023845.6_Lnpep	chr17:17664687-17761453	-	96766	protein_coding	485.922	367.166	328.659	281.423	604.931	486.432	283.012	569.312	388.308	368.217	255.319	456.818	405.643	282.68	297.654	338.61	239.86	265.798	-0.402848	0.0913091	-0.227156	0.417212
ENSMUSG00000024409.8	.	Psors1c2	ENSMUSG00000024409.8_Psors1c2	chr17:35670146-35671592	+	1446	protein_coding	46.4387	35.3204	186.514	152.732	40.7819	34.3857	71.6485	38.9388	33.4428	25.5596	45.4932	36.7862	196.749	166.282	196.51	164.694	138.547	154.955	-0.401836	0.0839893	-0.295779	0.194199
ENSMUSG00000028382.8	.	Rod1	ENSMUSG00000028382.8_Rod1	chr4:59484740-59562236	-	77496	protein_coding	1114.54	842.783	876.274	721.634	1124.9	982.09	1024.57	1326.6	729.239	759.598	885.724	996.572	827.074	756.585	1045.16	776.037	691.005	697.861	-0.40127	0.00862941	-0.283456	0.112648
ENSMUSG00000078497.3	.	Gm13145	ENSMUSG00000078497.3_Gm13145	chr4:146735412-146765113	+	29701	protein_coding	1394.11	1056.11	780.133	858.966	1452.51	1291.56	1133.84	1698.54	871.371	976.854	927.503	1448.71	1032.32	668.455	639.62	1097.52	831.284	648.095	-0.399485	0.0755524	0.137971	0.597797
ENSMUSG00000046324.6	.	Ermp1	ENSMUSG00000046324.6_Ermp1	chr19:29682704-29722905	-	40201	protein_coding	3827.31	2903.92	2697.84	2220.43	4374.53	3865.46	3206.27	3862.99	3232.81	2666.98	2626.53	3089.37	3035.03	2494.24	2564.26	2475.68	2062.62	2122.99	-0.398506	0.000139853	-0.282125	0.0208345
ENSMUSG00000059456.6	.	Ptk2b	ENSMUSG00000059456.6_Ptk2b	chr14:66772094-66899889	-	127795	protein_coding	655.331	498.328	617.435	533.835	824.473	638.233	586.622	571.997	659.567	464.066	400.154	469.526	678.905	655.153	518.246	640.329	558.519	402.656	-0.397177	0.0467913	-0.209094	0.367929
ENSMUSG00000001943.6	.	Vsig2	ENSMUSG00000001943.6_Vsig2	chr9:37346840-37351790	+	4950	protein_coding	136.738	104.437	31.6127	17.5642	153.612	135.027	125.385	132.929	135.629	82.2698	109.555	90.2934	25.5045	36.5821	32.7516	15.8106	19.9162	16.9658	-0.395104	0.084867	-0.824013	0.0222573
ENSMUSG00000040389.9	.	Wdr47	ENSMUSG00000040389.9_Wdr47	chr3:108394197-108448637	+	54440	protein_coding	729.29	556.713	471.836	496.822	816.997	747.261	657.375	695.527	587.107	543.939	565.415	530.39	474.869	507.161	433.477	537.56	541.201	411.704	-0.393424	3.83044e-05	0.0808908	0.488741
ENSMUSG00000053219.7	.	Raet1c	ENSMUSG00000053219.7_Raet1c	chr10:21893327-21903720	+	10393	protein_coding	243.486	185.23	190.837	182.525	245.371	275.086	188.973	264.515	166.285	229.237	170.831	174.567	144.525	241.109	186.877	135.708	258.044	153.823	-0.392879	0.066105	-0.0486696	0.847407
ENSMUSG00000021062.9	.	Rab15	ENSMUSG00000021062.9_Rab15	chr12:77898947-77923895	-	24948	protein_coding	419.514	320.322	1206.85	800.495	494.82	239.023	550.798	393.416	412.461	178.118	367.659	323.05	1433.11	1009.33	1178.09	880.123	601.815	919.548	-0.390737	0.129558	-0.593513	0.0441205
ENSMUSG00000079009.2	.	Gm14139	ENSMUSG00000079009.2_Gm14139	chr2:150007491-150019015	+	11524	protein_coding	299.853	228.013	389.748	383.446	362.279	218.895	273.16	345.078	167.214	192.495	217.253	335.089	467.582	355.844	345.818	505.939	374.078	270.322	-0.390736	0.0749474	-0.0255626	0.919374
ENSMUSG00000039936.10	.	Pik3cd	ENSMUSG00000039936.10_Pik3cd	chr4:149023277-149076680	-	53403	protein_coding	635.56	484.419	428.48	373.386	500.257	522.495	829.332	690.156	449.62	395.374	570.986	521.695	476.084	387.438	421.918	384.724	331.648	403.787	-0.390292	0.0396271	-0.201027	0.368027
ENSMUSG00000085671.1	.	C330046G13Rik	ENSMUSG00000085671.1_C330046G13Rik	chr10:84010162-84016083	-	5921	lincRNA	1123.08	858.025	251.354	226.565	1320.65	1240.4	883.964	1047.32	1082.25	929.729	620.193	799.933	346.132	246.098	161.831	295.131	236.396	148.168	-0.388832	0.114574	-0.148758	0.613233
ENSMUSG00000055538.6	.	Zcchc24	ENSMUSG00000055538.6_Zcchc24	chr14:26531126-26588342	-	57216	protein_coding	599.969	460.692	1104.2	836.133	715.042	619.782	542.737	522.317	564.812	407.355	417.794	452.805	1074.83	1305.32	932.458	843.232	915.278	749.89	-0.386533	0.00130354	-0.396256	0.00372436
ENSMUSG00000023992.8	.	Trem2	ENSMUSG00000023992.8_Trem2	chr17:48485726-48491598	+	5872	protein_coding	73.6522	55.97	24.1438	26.6627	64.5713	80.5129	68.9617	80.563	62.2408	49.5216	44.5647	67.5528	24.29	36.5821	11.5594	28.9861	32.905	18.0969	-0.384525	0.0871737	0.24043	0.477011
ENSMUSG00000021728.7	.	Emb	ENSMUSG00000021728.7_Emb	chr13:118009432-118062905	+	53473	protein_coding	6153.93	4718.84	8459.75	8310.04	5218.72	5091.6	7116.49	7188.9	3950.9	3499.26	5949.39	5475.79	8053.34	7577.49	9748.42	7238.62	8394.24	9297.27	-0.382861	0.044801	-0.0258534	0.90656
ENSMUSG00000005360.8	.	Slc1a3	ENSMUSG00000005360.8_Slc1a3	chr15:8584124-8660764	-	76640	protein_coding	368.825	281.437	747.298	586.644	302.465	358.954	378.842	435.04	196.941	233.231	298.955	396.622	795.497	731.643	714.756	579.722	567.178	613.032	-0.382103	0.0255748	-0.349357	0.0721361
ENSMUSG00000022947.7	.	Cbr3	ENSMUSG00000022947.7_Cbr3	chr16:93683460-93691235	+	7775	protein_coding	2478.52	1904.02	1996.95	1247.08	2395.25	1762.9	2873.11	2882.81	1907.17	1108.65	2361	2239.28	2019.71	2025.32	1945.83	1354.44	1096.26	1290.53	-0.380135	0.0716534	-0.679609	0.00547886
ENSMUSG00000056300.7	.	Gm13247	ENSMUSG00000056300.7_Gm13247	chr4:145658647-145696012	-	37365	protein_coding	2397.13	1842.86	1461.14	1722.27	2383.02	1665.61	2329.47	3210.43	1381.37	1421.75	2031.41	2536.91	1764.67	1217.19	1401.58	2230.61	1595.89	1340.3	-0.37854	0.087988	0.236332	0.357995
ENSMUSG00000031367.9	.	Ap1s2	ENSMUSG00000031367.9_Ap1s2	chrX:160346949-160371598	+	24649	protein_coding	427.85	326.839	324.205	360.557	364.998	426.886	393.171	526.345	277.761	317.897	306.383	405.317	355.848	277.692	339.076	368.914	398.324	314.433	-0.377752	0.00388405	0.14924	0.338975
ENSMUSG00000022641.8	Bbx	Bbx	ENSMUSG00000022641.8_Bbx	chr16:50191957-50432503	-	240546	protein_coding	1144.58	881.627	1156.69	1027.02	1211.9	870.546	1272.66	1223.21	853.721	734.837	900.579	1037.37	1215.71	854.692	1399.65	982.892	849.468	1248.68	-0.376111	0.0740363	-0.173598	0.476266
ENSMUSG00000040296.8	.	Ddx58	ENSMUSG00000040296.8_Ddx58	chr4:40150855-40186861	-	36006	protein_coding	1260.05	970.337	372.38	295.661	1293.46	1176.66	1118.61	1451.48	999.569	904.968	908.006	1068.81	423.86	317.599	375.68	314.894	266.704	305.385	-0.375518	0.00590508	-0.339966	0.0445561
ENSMUSG00000071235.4	.	Vrtn	ENSMUSG00000071235.4_Vrtn	chr12:85981969-85992405	+	10436	protein_coding	562.303	433.952	2177.56	2002.24	520.648	417.661	800.672	510.232	390.166	312.306	581.198	452.136	2194.6	2311.33	2026.75	2105.44	2137.96	1763.31	-0.374354	0.103534	-0.120856	0.644998
ENSMUSG00000030056.6	.	Isy1	ENSMUSG00000030056.6_Isy1	chr6:87768441-87788753	-	20312	protein_coding	1425.86	1099.39	2046.87	1240.04	1252.68	1399.75	1548.5	1502.5	1139.84	936.918	1150.33	1170.47	2053.72	2048.6	2038.31	1183.16	1263.38	1273.57	-0.37338	1.37603e-05	-0.722277	3.93109e-13
ENSMUSG00000049470.6	Aff4	Aff4	ENSMUSG00000049470.6_Aff4	chr11:53164335-53235332	+	70997	protein_coding	4559.35	3520.07	3600.94	3248.99	4647.09	4255.44	4068.74	5266.13	3328.49	3255.65	3214.23	4281.91	3473.47	2971.47	4357.89	3158.17	2909.49	3679.32	-0.372726	0.010667	-0.149393	0.376913
ENSMUSG00000024691.6	.	Fam111a	ENSMUSG00000024691.6_Fam111a	chr19:12642688-12664258	+	21570	protein_coding	1509.99	1165.17	1252.21	1135.2	1322.01	1379.62	1548.5	1789.84	1000.5	1015.19	1331.37	1313.6	1192.64	1137.37	1426.62	1050.09	1143.02	1212.49	-0.371963	0.00379054	-0.142923	0.340299
ENSMUSG00000028042.8	Zbtb7b	Zbtb7b	ENSMUSG00000028042.8_Zbtb7b	chr3:89181566-89197600	-	16034	protein_coding	986.04	763.638	896.21	778.631	1072.56	833.644	1170.56	867.395	854.65	668.542	783.597	747.763	889.013	946.147	853.468	834.009	672.821	829.063	-0.371469	0.000988816	-0.203777	0.123656
ENSMUSG00000051043.8	.	Gprc5c	ENSMUSG00000051043.8_Gprc5c	chr11:114712466-114733931	+	21465	protein_coding	1188.14	919.627	1410.52	1193.64	1293.46	1062.6	1240.41	1156.08	915.033	808.321	1031.49	923.668	1414.89	1220.51	1596.16	1126.5	1056.42	1397.98	-0.370763	0.000631775	-0.244377	0.0517825
ENSMUSG00000020099.6	.	Unc5b	ENSMUSG00000020099.6_Unc5b	chr10:60225358-60294329	-	68971	protein_coding	2087.48	1614.8	3580.36	2439.72	1670.02	2325.65	2235.43	2118.81	1374.87	1555.14	1625.68	1903.52	3410.31	4073.92	3256.86	2617.97	2525.03	2176.15	-0.369706	0.019907	-0.552958	0.00252478
ENSMUSG00000054196.5	.	Cthrc1	ENSMUSG00000054196.5_Cthrc1	chr15:38908478-38918665	+	10187	protein_coding	112.243	87.5081	604.397	496.098	140.697	88.8997	122.698	96.6756	103.115	68.6913	103.984	74.2412	738.416	542.081	532.695	608.708	426.033	453.553	-0.369112	0.143908	-0.286515	0.297859
ENSMUSG00000068134.7	.	Zfp120	ENSMUSG00000068134.7_Zfp120	chr2:149940142-149962444	-	22302	protein_coding	181.83	139.828	192.988	183.792	180.12	170.251	180.912	196.037	109.618	116.615	141.122	191.957	161.528	167.945	249.49	180.504	188.771	182.1	-0.369048	0.02931	-0.0809383	0.682904
ENSMUSG00000039982.7	.	Dtx4	ENSMUSG00000039982.7_Dtx4	chr19:12540831-12576486	-	35655	protein_coding	211.981	164.598	1222.6	898.782	237.894	148.446	269.578	192.008	160.711	99.842	217.253	180.587	1125.84	1233.82	1308.14	791.847	809.636	1094.86	-0.367705	0.114209	-0.444066	0.0868959
ENSMUSG00000022438.6	.	Parvb	ENSMUSG00000022438.6_Parvb	chr15:84062473-84146118	+	83645	protein_coding	1129.83	874.423	299.003	258.662	961.772	1102.02	1122.19	1333.32	835.141	783.56	818.877	1060.11	252.616	352.519	291.875	237.159	271.899	266.929	-0.36723	0.0145203	-0.201586	0.279633
ENSMUSG00000078872.3	.	Gm14401	ENSMUSG00000078872.3_Gm14401	chr2:176859025-176871739	+	12714	protein_coding	488.596	377.602	178.521	163.385	472.39	513.27	345.704	623.02	312.133	388.186	313.81	496.279	184.604	186.236	164.721	154.153	184.441	151.561	-0.366092	0.0401945	-0.121074	0.585117
ENSMUSG00000039646.5	.	Vasn	ENSMUSG00000039646.5_Vasn	chr16:4639941-4650802	+	10861	protein_coding	79.6853	61.9676	693.307	424.825	81.5637	54.514	104.786	77.8775	64.0987	47.9242	69.6324	66.2152	761.491	773.213	545.218	463.777	458.938	351.758	-0.36378	0.0800115	-0.704079	0.000721871
ENSMUSG00000032577.9	.	Mapkapk3	ENSMUSG00000032577.9_Mapkapk3	chr9:107157258-107192208	-	34950	protein_coding	1873.86	1454.77	2300.18	1581.79	1674.77	1949.08	1889.73	1981.85	1342.36	1413.76	1398.22	1664.74	2226.18	2407.77	2266.6	1577.11	1550.86	1617.41	-0.36252	9.28726e-06	-0.539619	1.389e-08
ENSMUSG00000052776.9	.	Oas1a	ENSMUSG00000052776.9_Oas1a	chr5:121346265-121357536	-	11271	protein_coding	266.028	207.376	47.5674	34.1906	290.911	317.02	205.094	251.088	261.969	222.049	144.835	200.652	66.7975	31.5937	44.311	26.351	35.5028	40.718	-0.36122	0.0763001	-0.484575	0.106592
ENSMUSG00000041729.8	.	Coro2b	ENSMUSG00000041729.8_Coro2b	chr9:62267299-62384851	-	117552	protein_coding	702.217	546.733	340.811	309.525	666.783	650.813	791.716	699.555	555.522	454.481	621.121	555.806	248.972	370.81	402.652	206.855	324.72	397	-0.361212	0.0568823	-0.136127	0.546865
ENSMUSG00000032515.7	Csrnp1	Csrnp1	ENSMUSG00000032515.7_Csrnp1	chr9:119880284-119886368	-	6084	protein_coding	2196.74	1712.68	1311.48	1154.33	2441.47	2147.85	2315.14	1882.49	2086.46	1454.5	1697.17	1612.57	1117.34	1363.52	1453.59	1129.14	1232.21	1101.65	-0.3604	0.00623344	-0.183823	0.233964
ENSMUSG00000034998.12	Foxn2	Foxn2	ENSMUSG00000034998.12_Foxn2	chr17:88840051-88889873	+	49822	protein_coding	1049.5	820.621	786.408	671.923	1194.23	996.348	970.837	1036.58	823.994	785.956	762.243	910.291	779.708	718.34	861.175	740.463	585.363	689.944	-0.355102	4.44496e-05	-0.236599	0.0242165
ENSMUSG00000045767.8	.	B230219D22Rik	ENSMUSG00000045767.8_B230219D22Rik	chr13:55794485-55804860	+	10375	protein_coding	1244.34	972.414	1490.92	1266.73	1192.87	1354.46	1202.8	1227.24	848.147	1055.93	915.434	1070.14	1304.37	1614.6	1553.77	1401.87	1232.21	1166.12	-0.354333	0.000334862	-0.235297	0.0397846
ENSMUSG00000021929.7	.	Kpna3	ENSMUSG00000021929.7_Kpna3	chr14:61984023-62058784	-	74761	protein_coding	3153.29	2465.37	3314.46	2901.29	2913.18	2495.06	3284.19	3920.73	2068.81	2076.71	2633.96	3082.01	3269.43	2858.39	3815.56	2935.5	2763.15	3005.21	-0.353988	0.0162902	-0.192889	0.257684
ENSMUSG00000021510.8	.	A530054K11Rik	ENSMUSG00000021510.8_A530054K11Rik	chr13:67717938-67738690	-	20752	protein_coding	225.794	174.758	247.242	220.938	204.589	208.83	215.841	273.914	132.842	150.162	186.615	229.412	225.897	227.807	288.022	225.301	226.005	211.507	-0.353791	0.0142013	-0.169213	0.316979
ENSMUSG00000024613.8	.	Tcof1	ENSMUSG00000024613.8_Tcof1	chr18:60973414-61008613	-	35199	protein_coding	7904.76	6187.86	7480.7	5247.04	8452.72	7547.25	8121.36	7497.73	7332.34	5203.77	5730.28	6485.07	7408.45	7550.88	7482.78	5317.63	4943.54	5479.96	-0.353589	2.61272e-05	-0.511869	1.54724e-07
ENSMUSG00000003051.7	Elf3	Elf3	ENSMUSG00000003051.7_Elf3	chr1:137150151-137155049	-	4898	protein_coding	613.863	481.529	324.494	217.49	679.698	519.979	652.897	602.88	520.222	401.764	507.852	496.279	387.425	234.458	351.598	285.908	143.743	222.818	-0.350852	0.0926286	-0.589364	0.0179606
ENSMUSG00000044786.5	.	Zfp36	ENSMUSG00000044786.5_Zfp36	chr7:29161803-29164274	-	2471	protein_coding	266.154	209.687	326.02	249.585	255.566	211.346	376.155	221.548	250.821	158.15	252.533	177.243	295.123	334.228	348.708	249.017	240.726	259.012	-0.349237	0.0759446	-0.386175	0.0910512
ENSMUSG00000055560.5	.	Zfp459	ENSMUSG00000055560.5_Zfp459	chr13:67506658-67514893	-	8235	protein_coding	754.945	591.63	211.042	185.02	638.916	733.003	674.392	973.469	392.024	613.429	581.198	779.867	201.607	194.55	236.968	158.106	192.234	204.721	-0.348149	0.0771637	-0.191126	0.428178
ENSMUSG00000030207.8	.	8430419L09Rik	ENSMUSG00000030207.8_8430419L09Rik	chr6:135147995-135194973	+	46978	protein_coding	365.431	287.658	128.384	108.552	411.897	410.113	259.726	379.989	404.101	305.916	205.183	235.432	157.885	109.746	117.52	134.39	103.045	88.2223	-0.346886	0.0918448	-0.250343	0.331854
ENSMUSG00000032717.8	.	Mdfi	ENSMUSG00000032717.8_Mdfi	chr17:47952277-47971640	-	19363	protein_coding	205.666	161.864	538.799	480.071	171.284	212.185	244.501	194.694	158.853	127.798	199.613	161.19	399.57	666.792	550.034	433.474	490.977	515.761	-0.346611	0.0729519	-0.163126	0.448662
ENSMUSG00000027189.10	.	Trim44	ENSMUSG00000027189.10_Trim44	chr2:102140276-102247985	-	107709	protein_coding	2716.3	2141.4	2265.08	2267.15	3219.73	2696.34	2345.59	2603.53	2421.82	2248.44	1813.23	2082.1	2387.71	2128.41	2279.13	2396.62	2288.63	2116.2	-0.343805	0.00133673	0.000630602	0.995963
ENSMUSG00000045394.8	.	Epcam	ENSMUSG00000045394.8_Epcam	chr17:88035319-88050446	+	15127	protein_coding	4731.77	3731.41	5995.53	5286.91	4944.8	4387.96	4694.77	4899.57	4106.96	2985.68	3897.56	3935.45	5779.8	5969.54	6237.26	4918.41	5343.6	5598.72	-0.342706	0.000129965	-0.181403	0.0794225
ENSMUSG00000041488.8	.	Stx3	ENSMUSG00000041488.8_Stx3	chr19:11849609-11893893	-	44284	protein_coding	1506.94	1188.04	2354.48	2326.33	1113.34	1600.19	1639.86	1674.37	866.726	1226.06	1368.51	1290.86	2263.83	2687.12	2112.48	2166.05	2806.45	2006.49	-0.341695	0.0317798	-0.0160196	0.930312
ENSMUSG00000000861.9	Bcl11a	Bcl11a	ENSMUSG00000000861.9_Bcl11a	chr11:23978056-24074123	+	96067	protein_coding	342.518	270.036	559.807	489.551	288.871	410.113	344.808	326.28	238.745	307.513	263.675	270.211	429.933	673.444	576.043	467.73	524.748	476.174	-0.341278	0.00848661	-0.187279	0.201996
ENSMUSG00000064194.6	.	Zfp936	ENSMUSG00000064194.6_Zfp936	chr7:50442540-50445851	+	3311	protein_coding	652.341	514.282	338.128	336.823	719.12	566.945	536.468	786.832	351.15	492.022	514.351	699.607	429.933	281.017	303.434	454.555	319.525	236.391	-0.341082	0.144406	-0.00888743	0.974212
ENSMUSG00000049516.7	.	Spty2d1	ENSMUSG00000049516.7_Spty2d1	chr7:54245766-54263781	-	18015	protein_coding	469.667	369.235	1280.09	1047.36	444.522	400.887	506.913	526.345	292.625	337.865	410.367	436.084	1253.36	1345.22	1241.67	1014.51	1156	971.576	-0.340773	0.0054247	-0.287473	0.0346178
ENSMUSG00000026532.7	.	Spna1	ENSMUSG00000026532.7_Spna1	chr1:176102907-176178581	+	75674	protein_coding	2354.38	1860.6	1127.9	1294.93	2726.95	2257.72	1900.48	2532.36	1892.31	1647.79	1606.19	2296.13	1299.51	1022.64	1061.54	1375.52	1265.11	1244.16	-0.3389	0.00426572	0.197996	0.156647
ENSMUSG00000039552.7	.	Rsph4a	ENSMUSG00000039552.7_Rsph4a	chr10:33624917-33635827	+	10910	protein_coding	303.509	239.331	51.407	33.6838	311.981	331.277	239.127	331.651	198.799	258.791	206.112	293.621	60.725	48.2219	45.2743	26.351	44.162	30.5385	-0.337835	0.0485461	-0.577053	0.0331326
ENSMUSG00000071369.4	.	Map3k5	ENSMUSG00000071369.4_Map3k5	chr10:19654278-19862559	+	208281	protein_coding	524.332	416.83	418.401	525.997	675.619	577.848	359.138	484.721	492.353	392.179	362.088	420.7	393.498	415.706	446	527.02	538.603	512.368	-0.334643	0.0227992	0.329384	0.0561733
ENSMUSG00000020520.8	.	Galnt10	ENSMUSG00000020520.8_Galnt10	chr11:57458944-57601016	+	142072	protein_coding	472.123	373.31	296.997	263.356	445.202	477.207	431.682	534.401	375.303	345.054	331.45	441.434	274.477	261.063	355.451	229.254	240.726	320.089	-0.332841	0.00773811	-0.183254	0.234288
ENSMUSG00000030946.6	.	Lhpp	ENSMUSG00000030946.6_Lhpp	chr7:139802322-139898103	+	95781	protein_coding	1028.79	819.526	1739.2	1419.3	967.889	1225.31	1063.98	857.996	890.879	881.805	860.656	644.762	1761.02	1917.24	1539.33	1371.57	1633.13	1253.21	-0.331138	0.00749235	-0.290732	0.0406004
ENSMUSG00000065999.7	Gm13154	Gm13154	ENSMUSG00000065999.7_Gm13154	chr4:146927386-146959307	+	31921	protein_coding	1813.46	1441.29	1359.09	1602.23	1814.11	1548.2	1556.56	2334.98	1107.33	1249.22	1400.08	2008.53	1465.9	1142.36	1469.01	2003.99	1677.29	1125.4	-0.330031	0.0866342	0.236255	0.289931
ENSMUSG00000024180.7	.	Tmem8	ENSMUSG00000024180.7_Tmem8	chr17:26250261-26260199	+	9938	protein_coding	1588.17	1263.89	354.567	318.204	1459.99	1803.15	1603.14	1486.39	1203.01	1258.81	1253.38	1340.36	343.703	300.971	419.028	309.624	250.251	394.738	-0.329479	0.00704912	-0.169626	0.272923
ENSMUSG00000027500.8	.	Stmn2	ENSMUSG00000027500.8_Stmn2	chr3:8509527-8561604	+	52077	protein_coding	3572.25	2843.97	1086.63	945.031	3913.02	4328.41	2590.09	3457.49	3370.29	3083.92	2240.31	2681.38	1129.48	1162.31	968.099	865.63	1125.7	843.767	-0.329083	0.0773131	-0.199683	0.359628
ENSMUSG00000022906.8	.	Parp9	ENSMUSG00000022906.8_Parp9	chr16:35938556-35972691	+	34135	protein_coding	280.444	222.55	567.824	411.882	273.918	252.442	281.22	314.196	236.887	178.118	228.394	246.802	606.035	575.337	522.099	408.44	408.715	418.49	-0.328724	0.0148766	-0.461855	0.00223154
ENSMUSG00000036553.9	.	Sh3tc1	ENSMUSG00000036553.9_Sh3tc1	chr5:36039829-36071925	-	32096	protein_coding	615.576	490.706	121.169	92.5501	685.135	611.395	574.979	590.795	639.129	405.758	419.651	498.286	112.948	114.735	135.823	133.072	59.7485	84.8291	-0.328162	0.086789	-0.414019	0.0971214
ENSMUSG00000074570.6	.	Cass4	ENSMUSG00000074570.6_Cass4	chr2:172219294-172259257	+	39963	protein_coding	684.718	546.583	422.271	422.353	717.081	760.68	583.04	678.072	591.752	537.549	531.991	525.039	349.776	437.323	479.715	374.184	467.597	425.277	-0.326415	0.00763731	0.00242529	0.986908
ENSMUSG00000035247.8	.	Hectd1	ENSMUSG00000035247.8_Hectd1	chr12:52844709-52930523	-	85814	protein_coding	1817.93	1449.32	2299.47	1699.77	1892.28	1733.54	1717.77	1928.14	1413.89	1356.25	1332.3	1694.84	2206.75	2043.61	2648.06	1650.89	1588.96	1859.45	-0.325654	0.00156893	-0.438098	0.000239695
ENSMUSG00000034330.9	.	Plcg2	ENSMUSG00000034330.9_Plcg2	chr8:120022191-120159040	+	136849	protein_coding	1955.78	1563.4	6797.22	5411.87	1743.42	1517.17	2563.23	1999.3	1595.97	1135.8	1970.13	1551.71	6527.93	7535.92	6327.8	5004.05	5758.37	5473.18	-0.323058	0.0400863	-0.328502	0.0688114
ENSMUSG00000018899.9	Irf1	Irf1	ENSMUSG00000018899.9_Irf1	chr11:53583516-53591876	+	8360	protein_coding	1821.26	1458.77	2712.12	2452.97	1629.24	1859.35	2005.26	1791.18	1396.24	1471.27	1635.9	1331.66	2852.86	3134.42	2149.08	2628.51	2765.75	1964.64	-0.32032	0.0198171	-0.143473	0.365069
ENSMUSG00000027660.9	Skil	Skil	ENSMUSG00000027660.9_Skil	chr3:30993980-31021499	+	27519	protein_coding	2473.49	1981.18	6024.93	5370.2	2291.94	1996.05	2850.72	2755.25	1627.55	1662.97	2271.87	2362.34	6193.95	5838.18	6042.67	5658.87	5231.89	5219.82	-0.319321	0.0241731	-0.16611	0.30742
ENSMUSG00000031207.10	.	Msn	ENSMUSG00000031207.10_Msn	chrX:93291381-93363891	+	72510	protein_coding	5392.54	4323.06	6109.72	4535.85	5254.74	5359.98	5607.39	5348.04	4441.39	4230.11	4152.88	4467.85	5596.41	6127.51	6605.23	4156.87	4855.22	4595.48	-0.318656	6.34006e-10	-0.42894	8.90264e-13
ENSMUSG00000071291.3	Zfp58	Zfp58	ENSMUSG00000071291.3_Zfp58	chr13:67591103-67601491	-	10388	protein_coding	160.938	127.942	153.551	128.794	144.776	155.155	163.896	179.924	95.6836	134.986	134.623	146.476	133.595	172.934	154.125	139.66	132.486	114.237	-0.317811	0.0366149	-0.248074	0.17832
ENSMUSG00000028967.4	.	Errfi1	ENSMUSG00000028967.4_Errfi1	chr4:150228028-150243001	+	14973	protein_coding	533.385	427.419	515.128	456.754	507.054	469.659	579.457	577.368	420.822	309.91	496.711	482.234	533.165	450.625	561.594	496.716	379.273	494.271	-0.317737	0.0257351	-0.180373	0.280087
ENSMUSG00000033318.6	.	Gstt2	ENSMUSG00000033318.6_Gstt2	chr10:75294590-75297626	-	3036	protein_coding	195.06	156.857	758.324	469.763	153.612	233.991	227.484	165.154	132.842	167.735	181.044	145.807	739.63	917.879	617.464	467.73	511.759	429.801	-0.31756	0.0388291	-0.684995	3.4351e-05
ENSMUSG00000001435.8	.	Col18a1	ENSMUSG00000001435.8_Col18a1	chr10:76514923-76629293	-	114370	protein_coding	15832.4	12720.9	14308.3	11761.2	16395.7	16138.7	15715.2	15080	14303.3	11200.7	12232.1	13147.4	14860.6	14649.5	13414.7	12736.7	10877.7	11669.1	-0.315835	4.36721e-05	-0.282912	0.00156413
ENSMUSG00000047547.8	.	Cltb	ENSMUSG00000047547.8_Cltb	chr13:54693762-54712705	-	18943	protein_coding	1187.31	955.747	410.661	310.146	1264.24	1242.08	1112.34	1130.57	1097.11	883.402	927.503	914.973	377.709	395.752	458.523	279.32	315.195	335.923	-0.315297	0.00074743	-0.407091	0.000916442
ENSMUSG00000039531.6	Zufsp	Zufsp	ENSMUSG00000039531.6_Zufsp	chr10:33638953-33671065	-	32112	protein_coding	365.898	292.892	315.111	308.755	388.787	391.662	283.012	400.129	255.466	316.3	267.388	332.413	370.422	274.366	300.544	288.543	351.564	286.157	-0.31529	0.00696254	-0.0281998	0.840807
ENSMUSG00000005045.9	.	Chd5	ENSMUSG00000005045.9_Chd5	chr4:151712760-151764303	+	51543	protein_coding	257.941	206.945	369.113	276.13	260.324	283.473	216.737	271.229	221.094	204.476	175.474	226.737	382.567	374.135	350.635	301.719	230.335	296.336	-0.314085	0.0150027	-0.42386	0.00437697
ENSMUSG00000023087.9	.	Ccrn4l	ENSMUSG00000023087.9_Ccrn4l	chr3:51028369-51055566	+	27197	protein_coding	1786.54	1436.98	1058.27	1109.47	1841.3	1447.56	1950.63	1906.66	1490.06	1015.19	1674.89	1567.76	1065.12	952.798	1156.9	1125.19	1038.24	1164.99	-0.313978	0.0374861	0.0664106	0.706621
ENSMUSG00000034320.7	.	Slc26a2	ENSMUSG00000034320.7_Slc26a2	chr18:61352573-61371266	-	18693	protein_coding	578.188	464.272	515.52	471.012	584.54	461.272	603.639	663.302	404.101	432.915	442.862	577.209	501.588	450.625	594.345	447.967	416.508	548.562	-0.312561	0.039009	-0.135125	0.446775
ENSMUSG00000020439.10	.	Smtn	ENSMUSG00000020439.10_Smtn	chr11:3417526-3440615	-	23089	protein_coding	1521.04	1226.02	1188.56	802.918	1728.47	1812.38	1239.52	1303.78	1496.57	1242.83	996.207	1168.46	1170.78	1262.08	1132.82	810.293	763.742	834.719	-0.312531	0.0263848	-0.565521	0.00060796
ENSMUSG00000068335.5	.	Dok1	ENSMUSG00000068335.5_Dok1	chr6:82980928-82983465	-	2537	protein_coding	280.216	226.803	167.599	161.861	301.106	277.602	283.012	259.144	240.602	224.445	227.466	214.698	187.033	171.271	144.492	183.139	161.061	141.382	-0.311724	0.00721357	-0.0464627	0.759525
ENSMUSG00000001507.9	.	Itga3	ENSMUSG00000001507.9_Itga3	chr11:94905788-94938115	-	32327	protein_coding	3137.37	2528.71	3882.01	3418.89	3552.1	3015.88	2899.97	3081.53	2868.65	2153.39	2407.42	2685.39	4106.22	4353.27	3186.54	3811.67	3623.01	2821.98	-0.311392	0.0242734	-0.182648	0.252644
ENSMUSG00000025986.5	.	Slc39a10	ENSMUSG00000025986.5_Slc39a10	chr1:46864389-46910891	-	46502	protein_coding	2406.27	1936.5	2480.28	2381.25	2319.81	2118.5	2318.73	2868.04	1707.44	1835.5	1866.15	2336.93	2516.44	2125.09	2799.3	2500.71	2072.15	2570.89	-0.311345	0.00507309	-0.0610854	0.635099
ENSMUSG00000041817.7	.	Fam169a	ENSMUSG00000041817.7_Fam169a	chr13:97837242-97899476	+	62234	protein_coding	3793.3	3055.36	3636.78	3592.11	3616.67	3322.84	3757.07	4476.62	2640.12	2686.15	3227.23	3667.92	3683.58	3338.95	3887.81	3644.34	3477.54	3654.44	-0.311151	0.0102493	-0.0184388	0.895434
ENSMUSG00000018076.8	.	Med13l	ENSMUSG00000018076.8_Med13l	chr5:119010728-119215444	+	204716	protein_coding	1652.13	1331.95	1204.66	1266.31	1723.71	1594.32	1636.27	1654.23	1382.3	1252.42	1211.6	1481.48	1162.28	1019.31	1432.4	1324.14	1071.14	1403.64	-0.310551	0.023307	0.0684585	0.668159
ENSMUSG00000024308.7	.	Tapbp	ENSMUSG00000024308.7_Tapbp	chr17:34052844-34066235	+	13391	protein_coding	1048.61	846.134	1284.38	1039.84	997.116	1067.64	1134.73	994.953	932.683	841.069	818.877	791.907	1333.52	1544.76	974.842	1210.83	1098.85	809.835	-0.310043	0.0434968	-0.302516	0.0886522
ENSMUSG00000048100.7	.	Taf13	ENSMUSG00000048100.7_Taf13	chr3:108374617-108386140	+	11523	protein_coding	642.884	518.474	504.57	457.832	638.916	623.137	650.21	659.274	463.555	444.896	618.336	547.111	561.099	547.069	405.542	507.256	506.564	359.676	-0.309848	0.00619871	-0.133108	0.326276
ENSMUSG00000037049.8	.	Smpd1	ENSMUSG00000037049.8_Smpd1	chr7:112702874-112706902	+	4028	protein_coding	325.932	263.655	438.178	294.249	356.162	340.503	300.924	306.139	323.281	225.244	259.961	246.133	603.606	382.45	328.479	346.515	269.301	266.929	-0.309418	0.0789464	-0.57711	0.00476556
ENSMUSG00000040548.9	.	Tex2	ENSMUSG00000040548.9_Tex2	chr11:106363461-106474737	-	111276	protein_coding	1217.75	982.606	658.623	552.595	1206.46	1088.6	1209.07	1366.89	963.339	816.308	994.351	1156.42	677.691	530.441	767.736	562.594	460.67	634.522	-0.307753	0.0146052	-0.261459	0.0831927
ENSMUSG00000054676.8	.	1600014C10Rik	ENSMUSG00000054676.8_1600014C10Rik	chr7:38968236-38982582	+	14346	protein_coding	261.693	211.314	181.794	140.203	263.043	254.119	254.352	275.257	212.733	198.087	223.752	210.685	193.105	177.922	174.354	146.248	156.732	117.63	-0.30741	0.011676	-0.369416	0.0190222
ENSMUSG00000014907.8	.	Naf1	ENSMUSG00000014907.8_Naf1	chr8:69384116-69414463	+	30347	protein_coding	1787.89	1443.94	1974.02	1872.49	1559.23	1498.71	2001.68	2091.95	1306.13	1091.87	1720.38	1657.39	1894.62	1749.29	2278.16	1826.12	1905.89	1885.47	-0.30703	0.0337595	-0.0771399	0.644701
ENSMUSG00000026893.4	.	Gca	ENSMUSG00000026893.4_Gca	chr2:62502342-62532166	+	29824	protein_coding	643.533	521.369	840.421	728.989	817.676	507.399	639.463	609.593	539.73	471.254	539.419	535.072	740.845	976.078	804.341	789.212	724.776	672.978	-0.306769	0.0117119	-0.202697	0.14913
ENSMUSG00000066152.5	.	Slc31a2	ENSMUSG00000066152.5_Slc31a2	chr4:61923596-61959445	+	35849	protein_coding	517.874	418.43	432.164	278.759	492.101	576.171	416.457	586.767	414.319	432.116	399.226	428.058	493.087	522.127	281.279	314.894	317.793	203.59	-0.305843	0.081693	-0.62516	0.00266531
ENSMUSG00000070348.4	.	Ccnd1	ENSMUSG00000070348.4_Ccnd1	chr7:152115836-152125774	-	9938	protein_coding	8857.17	7167.9	4279.96	4517.3	8940.06	10385.3	8001.35	8101.95	7468.9	8217.4	6343.05	6642.25	3675.07	4602.7	4562.11	4034.34	4972.98	4544.58	-0.305484	0.0040581	0.0784873	0.525611
ENSMUSG00000033653.10	.	Vps8	ENSMUSG00000033653.10_Vps8	chr16:21423191-21644753	+	221562	protein_coding	662.437	535.056	490.514	476.941	717.081	634.878	536.468	761.32	570.386	525.568	428.936	615.333	470.011	457.277	544.255	463.777	458.072	508.975	-0.305191	0.0246548	-0.0438022	0.785663
ENSMUSG00000047141.4	Zfp654	Zfp654	ENSMUSG00000047141.4_Zfp654	chr16:64780177-64786147	-	5970	protein_coding	537.889	434.479	265.773	282.005	593.376	519.141	436.16	602.88	414.319	350.645	384.371	588.579	280.549	264.389	252.38	324.117	245.922	275.977	-0.304657	0.0487163	0.0820782	0.662442
ENSMUSG00000028517.8	.	Ppap2b	ENSMUSG00000028517.8_Ppap2b	chr4:104829952-104905369	+	75417	protein_coding	707.504	571.557	410.647	293.053	669.502	681.844	660.958	817.714	579.675	515.984	543.133	647.437	453.008	445.637	333.296	299.084	270.167	309.909	-0.303352	0.00751919	-0.482323	0.000648771
ENSMUSG00000020937.8	.	Plcd3	ENSMUSG00000020937.8_Plcd3	chr11:102931618-102962972	-	31354	protein_coding	245.885	199.501	109.912	86.0435	245.371	318.697	184.495	234.975	218.307	235.627	154.12	189.951	109.305	116.398	104.035	72.4652	91.7876	93.8776	-0.303173	0.0402534	-0.338689	0.0917157
ENSMUSG00000021451.8	.	Sema4d	ENSMUSG00000021451.8_Sema4d	chr13:51796615-51889116	-	92501	protein_coding	1870.16	1516.44	1200.3	1014.2	1943.26	1881.15	1783.15	1873.09	1730.67	1432.13	1337.87	1565.09	1260.65	1157.33	1182.91	1056.67	975.893	1010.03	-0.302681	0.000239308	-0.244904	0.0134268
ENSMUSG00000046179.10	E2f8	E2f8	ENSMUSG00000046179.10_E2f8	chr7:56121799-56136966	-	15167	protein_coding	1879.99	1525.99	1255.35	1241.43	2061.52	1804.83	1855.7	1797.9	1717.66	1417.76	1474.35	1494.19	1277.65	1188.92	1299.47	1246.4	1168.13	1309.76	-0.302623	0.000245606	-0.0187663	0.848704
ENSMUSG00000022864.7	.	D16Ertd472e	ENSMUSG00000022864.7_D16Ertd472e	chr16:78544257-78576902	-	32645	protein_coding	409.83	332.905	176.877	191.498	480.546	434.434	326.896	397.444	386.45	299.526	287.814	357.829	171.244	151.317	208.069	194.997	167.989	211.507	-0.301778	0.04708	0.100108	0.599781
ENSMUSG00000001281.3	.	Itgb7	ENSMUSG00000001281.3_Itgb7	chr15:102046426-102062366	-	15940	protein_coding	249.071	202.079	45.2087	39.7494	248.09	302.762	186.286	259.144	232.242	167.735	178.259	230.081	54.6525	48.2219	32.7516	42.1616	36.3687	40.718	-0.300125	0.0488163	-0.169899	0.501749
ENSMUSG00000000142.9	.	Axin2	ENSMUSG00000000142.9_Axin2	chr11:108781663-108812097	+	30434	protein_coding	578.903	471.078	260.3	211.58	626.681	559.397	599.161	530.373	574.102	434.512	400.154	475.545	236.827	292.657	251.417	259.557	178.38	196.804	-0.299793	0.0194781	-0.302886	0.0633868
ENSMUSG00000041075.7	.	Fzd7	ENSMUSG00000041075.7_Fzd7	chr1:59538991-59543791	+	4800	protein_coding	3892.45	3163.83	4867.46	5063.68	3762.81	3712.82	4015	4079.17	3240.24	2957.72	3223.52	3233.84	4425.64	5212.95	4963.8	5042.26	5463.96	4684.83	-0.298584	0.000177116	0.057789	0.529301
ENSMUSG00000021196.7	.	Pfkp	ENSMUSG00000021196.7_Pfkp	chr13:6579014-6648023	-	69009	protein_coding	6083.57	4965.6	1111.23	1195.32	5964.35	6387.36	5569.78	6412.81	5147.41	4616.7	4674.65	5423.62	1078.48	1122.41	1132.82	1156.81	1190.64	1238.51	-0.292794	0.0250493	0.105333	0.496386
ENSMUSG00000027562.7	.	Car2	ENSMUSG00000027562.7_Car2	chr3:14886426-14900769	+	14343	protein_coding	6866	5616.51	5717.85	5835.62	7327.82	6540.84	6699.14	6896.19	5979.76	5155.04	5704.29	5626.95	5421.52	6466.72	5265.3	5877.59	6432.06	5197.2	-0.289909	0.0052194	0.0302494	0.801336
ENSMUSG00000022307.8	.	Oxr1	ENSMUSG00000022307.8_Oxr1	chr15:41279028-41692594	+	413566	protein_coding	1575.59	1287.32	1350.85	1279.89	1362.79	1412.33	1562.83	1964.39	1085.96	1093.47	1383.36	1586.49	1303.16	1243.79	1505.61	1242.45	1155.14	1442.1	-0.289287	0.0450025	-0.0793543	0.636296
ENSMUSG00000043183.11	.	4732471D19Rik	ENSMUSG00000043183.11_4732471D19Rik	chr13:54605140-54652651	+	47511	protein_coding	312.868	257.162	589.866	549.759	350.724	265.022	334.957	300.768	291.696	258.791	241.392	236.769	589.032	537.092	643.473	542.83	527.346	579.1	-0.289129	0.00687384	-0.107399	0.361506
ENSMUSG00000024645.3	.	1700034H14Rik	ENSMUSG00000024645.3_1700034H14Rik	chr18:85116686-85120916	-	4230	protein_coding	802.446	657.35	957.404	911.085	892.443	831.967	639.463	845.911	712.518	657.36	567.272	692.249	983.744	999.357	889.11	873.535	1040.84	818.884	-0.287318	0.0174992	-0.068484	0.624507
ENSMUSG00000027559.4	.	Car3	ENSMUSG00000027559.4_Car3	chr3:14863538-14872351	+	8813	protein_coding	221.663	181.977	214.656	252.328	245.371	222.249	201.511	217.52	185.793	186.904	165.261	189.951	246.543	239.447	157.978	276.685	230.335	249.963	-0.28643	0.015881	0.245609	0.0818219
ENSMUSG00000043019.5	.	Edem3	ENSMUSG00000043019.5_Edem3	chr1:153602504-153669458	+	66954	protein_coding	1177.9	963.96	786.88	803.847	1181.99	1110.41	1025.47	1393.74	916.89	970.464	849.515	1118.97	786.995	724.991	848.652	888.028	735.167	788.345	-0.285986	0.0138199	0.0264845	0.847298
ENSMUSG00000042185.7	Nfrkb	Nfrkb	ENSMUSG00000042185.7_Nfrkb	chr9:31193777-31228918	+	35141	protein_coding	1780.66	1461.73	1773.85	1544.27	2049.29	1851.8	1599.55	1622	1603.4	1506.42	1287.74	1449.38	1988.14	1940.52	1392.91	1761.56	1641.79	1229.46	-0.285658	0.0263248	-0.19851	0.183598
ENSMUSG00000008734.8	.	Gprc5b	ENSMUSG00000008734.8_Gprc5b	chr7:126115554-126138725	-	23171	protein_coding	837.304	685.507	1219.59	737.732	783.691	929.253	767.535	868.737	642.845	756.403	592.34	750.439	1112.48	1443.33	1102.96	723.335	749.022	740.841	-0.285625	0.0057185	-0.720663	1.88982e-09
ENSMUSG00000035293.7	.	G2e3	ENSMUSG00000035293.7_G2e3	chr12:52449048-52477973	+	28925	protein_coding	1697.88	1391.98	2581.59	2607.01	1682.93	1588.45	1679.26	1840.86	1184.43	1281.97	1409.36	1692.17	2521.3	2371.19	2852.28	2836.68	2656.65	2327.71	-0.285115	0.0190748	0.0131638	0.925023
ENSMUSG00000026121.7	.	Sema4c	ENSMUSG00000026121.7_Sema4c	chr1:36605487-36615194	-	9707	protein_coding	406.316	333.19	1066.63	823.462	334.411	401.726	478.254	410.871	308.417	281.155	409.438	333.751	1176.85	1158.99	864.065	902.521	885.837	682.026	-0.285104	0.0318174	-0.370696	0.0123628
ENSMUSG00000024642.9	.	Tle4	ENSMUSG00000024642.9_Tle4	chr19:14522562-14672473	-	149911	protein_coding	5650.58	4642.22	2991.12	3008.23	5771.31	5975.57	5224.07	5631.35	4776.75	4615.1	4233.65	4943.4	3086.04	2850.08	3037.23	3061.98	3059.3	2903.42	-0.283467	0.000202736	0.00758803	0.93269
ENSMUSG00000020564.9	.	Atxn7l1	ENSMUSG00000020564.9_Atxn7l1	chr12:33832558-34060524	+	227966	protein_coding	713.942	586.313	269.815	231.009	582.501	795.904	725.441	751.921	562.954	614.228	577.485	590.586	208.894	300.971	299.581	193.68	249.385	249.963	-0.281801	0.0221358	-0.216354	0.17007
ENSMUSG00000035376.9	.	Ptplb	ENSMUSG00000035376.9_Ptplb	chr16:35022507-35109261	+	86754	protein_coding	2897.66	2385.56	2079.85	1871.96	2958.72	2329	2968.94	3333.96	2408.81	1974.48	2433.42	2725.52	2371.92	1918.9	1948.72	2072.51	1821.9	1721.47	-0.279833	0.0282857	-0.152632	0.30426
ENSMUSG00000056552.7	Zfp953	Zfp953	ENSMUSG00000056552.7_Zfp953	chr13:67440243-67461541	-	21298	protein_coding	273.96	225.481	172.187	170.918	292.95	281.795	231.066	290.027	217.378	231.634	206.112	246.802	157.885	167.945	190.73	196.315	181.843	134.596	-0.278033	0.0452399	-0.0166751	0.923702
ENSMUSG00000030031.8	.	Kbtbd8	ENSMUSG00000030031.8_Kbtbd8	chr6:95067734-95079712	+	11978	protein_coding	593.609	487.816	666.117	675.79	590.657	506.561	574.979	702.241	366.942	428.921	510.638	644.762	646.114	626.885	725.352	791.847	645.111	590.411	-0.27774	0.049821	0.0173854	0.915611
ENSMUSG00000036097.6	.	Fam178a	ENSMUSG00000036097.6_Fam178a	chr19:45005609-45058277	+	52668	protein_coding	1310.47	1079.63	1369.25	1196.54	1204.42	1200.98	1241.31	1595.15	969.842	954.49	1094.62	1299.56	1363.88	1260.42	1483.46	1234.54	1177.65	1177.43	-0.276556	0.0275991	-0.196074	0.178808
ENSMUSG00000025862.8	.	Stag2	ENSMUSG00000025862.8_Stag2	chrX:39502494-39630362	+	127868	protein_coding	2158.65	1780.65	3014.63	3185.08	2109.78	1968.37	2067.06	2489.4	1454.76	1760.41	1870.79	2036.62	2900.22	2648.88	3494.79	3089.65	3190.05	3275.54	-0.276333	0.0246282	0.0783743	0.580122
ENSMUSG00000025241.7	.	Fyco1	ENSMUSG00000025241.7_Fyco1	chr9:123698628-123761020	-	62392	protein_coding	371.728	306.492	470.642	410.439	376.552	389.146	341.226	379.989	290.767	354.639	248.82	331.745	465.153	498.847	447.926	396.582	417.374	417.359	-0.274319	0.0172356	-0.193436	0.147266
ENSMUSG00000044641.7	.	Pard6b	ENSMUSG00000044641.7_Pard6b	chr2:167906504-167926703	+	20199	protein_coding	734.387	606.174	969.507	880.235	638.916	619.782	881.277	797.573	599.184	504.801	654.544	666.165	926.663	932.844	1049.01	901.204	871.982	867.519	-0.27402	0.024273	-0.140944	0.314967
ENSMUSG00000009030.8	.	Pdcl	ENSMUSG00000009030.8_Pdcl	chr2:37205594-37214852	-	9258	protein_coding	1088.75	899.973	829.516	761.044	1101.79	1001.38	1035.32	1216.5	938.257	789.151	891.295	981.188	788.21	758.248	942.09	799.752	666.759	816.622	-0.272786	0.00972952	-0.130404	0.297607
ENSMUSG00000074582.4	.	Arfgef2	ENSMUSG00000074582.4_Arfgef2	chr2:166631088-166723552	+	92464	protein_coding	1482.08	1226.65	1260.23	943.52	1578.26	1451.75	1418.64	1479.67	1283.83	1141.39	1128.97	1352.39	1300.73	1102.45	1377.49	898.569	882.373	1049.62	-0.272651	0.00173067	-0.422062	4.4979e-05
ENSMUSG00000042439.4	Zfp532	Zfp532	ENSMUSG00000042439.4_Zfp532	chr18:65739884-65849088	+	109204	protein_coding	4587.89	3802.08	2798.22	2992.75	5206.48	4806.45	4141.28	4197.33	4325.27	3534.41	3629.24	3719.42	2928.16	2891.65	2574.85	3233.27	3142.43	2602.56	-0.27212	0.000834619	0.0978417	0.305687
ENSMUSG00000040093.9	.	Bmf	ENSMUSG00000040093.9_Bmf	chr2:118354493-118375423	-	20930	protein_coding	1338.27	1107.03	980.494	923.292	1148.69	1486.97	1253.85	1463.56	998.64	1026.38	1083.48	1319.62	976.457	966.101	998.924	963.129	855.53	951.217	-0.271745	0.0356442	-0.0879255	0.562339
ENSMUSG00000041959.8	.	S100a10	ENSMUSG00000041959.8_S100a10	chr3:93359002-93368565	+	9563	protein_coding	2298.01	1904.05	603.252	486.815	2069	1941.54	2544.42	2637.09	1870.94	1626.23	2041.62	2077.42	603.606	515.475	690.674	440.061	439.022	581.362	-0.270248	0.0305342	-0.314733	0.0390223
ENSMUSG00000022120.3	.	Rnf219	ENSMUSG00000022120.3_Rnf219	chr14:104876751-104921883	-	45132	protein_coding	266.81	220.871	363.879	305.568	276.637	258.312	248.979	283.313	234.1	219.652	194.971	234.763	358.277	362.496	370.864	276.685	325.586	314.433	-0.26738	0.0067345	-0.247126	0.0293875
ENSMUSG00000001211.8	.	Agpat3	ENSMUSG00000001211.8_Agpat3	chr10:77731923-77815234	-	83311	protein_coding	937.746	1126.26	1848.79	1973.42	885.646	925.06	968.151	972.127	1151.92	1234.05	1072.34	1046.73	1855.75	2093.5	1597.12	2087	2005.47	1827.79	0.265273	0.00602076	0.0967053	0.379376
ENSMUSG00000050323.8	.	2310030N02Rik	ENSMUSG00000050323.8_2310030N02Rik	chr4:10978192-11003351	-	25159	protein_coding	272.945	326.135	398.751	458.622	244.691	244.055	298.237	304.797	264.756	320.293	396.44	323.05	348.561	419.032	428.661	418.981	472.793	484.092	0.265556	0.0119355	0.204346	0.0909444
ENSMUSG00000048027.6	.	Rgmb	ENSMUSG00000048027.6_Rgmb	chr17:15941626-15963550	-	21924	protein_coding	187.711	227.962	295.503	280.704	195.753	186.186	207.781	161.126	233.171	219.652	242.321	216.704	310.912	294.32	281.279	305.671	279.692	256.75	0.267162	0.012444	-0.0749901	0.540617
ENSMUSG00000026603.7	.	Smyd2	ENSMUSG00000026603.7_Smyd2	chr1:191704371-191746242	-	41871	protein_coding	669.192	803.678	742.934	744.544	610.368	617.266	663.644	785.489	712.518	793.145	919.148	789.9	703.195	803.144	722.462	773.401	668.491	791.739	0.267961	0.022551	0.00346026	0.979937
ENSMUSG00000061524.7	Zic2	Zic2	ENSMUSG00000061524.7_Zic2	chr14:122874604-122879074	+	4470	protein_coding	2672.34	3221.47	2893.06	3678.19	2831.62	3134.13	2504.12	2219.51	3636.91	3552.78	2867	2829.19	2504.3	3144.4	3030.49	3629.85	3791	3613.72	0.268403	0.018961	0.346857	0.00882016
ENSMUSG00000020284.9	.	1810043G02Rik	ENSMUSG00000020284.9_1810043G02Rik	chr10:77441269-77449650	+	8381	protein_coding	110.453	132.931	101.641	107.494	101.275	114.899	120.907	104.732	125.411	142.974	130.909	132.43	94.7309	108.084	102.108	118.579	98.715	105.188	0.268953	0.0271382	0.0755914	0.634717
ENSMUSG00000025436.5	.	Xrcc6bp1	ENSMUSG00000025436.5_Xrcc6bp1	chr10:126305486-126338427	-	32941	protein_coding	247.534	301.573	284.942	281.894	243.332	270.892	273.16	202.75	308.417	297.929	344.448	255.497	309.697	286.006	259.123	279.32	263.24	303.123	0.272558	0.0172007	-0.0144496	0.915951
ENSMUSG00000056204.6	.	Pgpep1	ENSMUSG00000056204.6_Pgpep1	chr8:73173010-73183580	-	10570	protein_coding	558.65	678.153	464.662	414.239	545.797	640.749	560.65	487.406	687.436	711.674	652.688	660.814	457.866	450.625	485.494	399.217	403.519	439.98	0.274307	0.000786142	-0.169203	0.100517
ENSMUSG00000030283.4	.	St8sia1	ENSMUSG00000030283.4_St8sia1	chr6:142770065-142912972	-	142907	protein_coding	403.298	486.15	104.581	104.109	369.756	420.177	335.852	487.406	442.188	535.153	392.727	574.534	104.447	138.014	71.2829	90.9109	111.704	109.712	0.277109	0.0448753	0.0369816	0.850355
ENSMUSG00000062309.7	.	Rpp25	ENSMUSG00000062309.7_Rpp25	chr9:57351909-57353254	+	1345	protein_coding	2125.53	2578.12	967.277	888.343	2261.35	2542.87	1836.89	1861	2841.71	3044.78	2141.89	2284.09	1026.25	1025.96	849.615	923.602	869.385	872.043	0.277597	0.0316552	-0.121529	0.427928
ENSMUSG00000003812.7	.	Dnase2a	ENSMUSG00000003812.7_Dnase2a	chr8:87432459-87435607	+	3148	protein_coding	237.084	290.136	155.974	108.331	263.043	266.699	223.902	194.694	322.352	285.149	291.528	261.516	161.528	169.608	136.786	94.8635	109.106	121.023	0.278216	0.0231602	-0.509761	0.00228338
ENSMUSG00000027523.12	.	Gnas	ENSMUSG00000027523.12_Gnas	chr2:174109821-174172245	+	62424	protein_coding	3333.96	4046.1	6998.17	7778.17	3445.39	3258.26	3613.77	3018.43	4226.8	4402.63	4156.59	3398.38	5794.38	7564.19	7635.94	6575.89	8086.84	8671.8	0.278611	0.0108832	0.152746	0.225018
ENSMUSG00000037991.7	.	A630055G03Rik	ENSMUSG00000037991.7_A630055G03Rik	chr16:10835152-10886327	+	51175	protein_coding	413.207	500.874	318.353	318.3	377.232	421.854	428.1	425.641	497.926	488.827	550.56	466.182	302.41	312.611	340.039	281.956	317.793	355.151	0.279317	0.000275791	-0.00157694	0.987573
ENSMUSG00000054091.7	.	1810037I17Rik	ENSMUSG00000054091.7_1810037I17Rik	chr3:122627280-122629111	+	1831	protein_coding	1756.1	2131.58	1366.23	1583.96	1555.83	1945.73	1778.67	1744.19	2030.72	2317.93	2160.46	2017.22	1385.74	1443.33	1269.61	1465.11	1843.55	1443.23	0.279843	0.00472319	0.216685	0.0628758
ENSMUSG00000025035.8	.	Arl3	ENSMUSG00000025035.8_Arl3	chr19:46605599-46647575	-	41976	protein_coding	503.042	607.936	331.23	392.63	454.038	480.562	506.913	570.654	566.67	593.461	670.328	601.287	331.558	271.04	391.093	332.022	381.005	464.864	0.280444	0.00123827	0.229213	0.0391469
ENSMUSG00000003573.9	.	Homer3	ENSMUSG00000003573.9_Homer3	chr8:72806726-72818260	+	11534	protein_coding	903.193	1100.63	956.071	1231.48	864.575	950.22	1019.2	778.775	1105.47	1186.92	1150.33	959.785	941.237	1035.94	891.036	1338.63	1352.57	1003.25	0.282931	0.0132514	0.367632	0.00572631
ENSMUSG00000026520.7	.	Pycr2	ENSMUSG00000026520.7_Pycr2	chr1:182834405-182838218	+	3813	protein_coding	2157.4	2627.84	3171.64	4044.65	1880.72	2213.27	2450.38	2085.24	2469.19	2626.24	2950.56	2465.34	2980.38	3452.02	3082.5	4192.44	4032.59	3908.93	0.284551	0.00220002	0.351523	0.00102693
ENSMUSG00000046058.6	.	Eid2	ENSMUSG00000046058.6_Eid2	chr7:29052900-29054184	+	1284	protein_coding	510.361	622.314	457.985	474.311	449.28	514.109	581.249	496.805	579.675	659.756	700.038	549.787	443.292	497.184	433.477	391.312	490.977	540.644	0.285866	0.00585173	0.0588713	0.638265
ENSMUSG00000060600.8	.	Eno3	ENSMUSG00000060600.8_Eno3	chr11:70470704-70476015	+	5311	protein_coding	647.629	794.801	384.607	493.699	711.643	656.684	615.282	606.908	901.098	733.24	815.163	729.704	377.709	335.89	440.22	517.797	440.754	522.547	0.291665	0.00663078	0.348456	0.00840424
ENSMUSG00000015217.5	.	Hmgb3	ENSMUSG00000015217.5_Hmgb3	chrX:68809093-68813851	+	4758	protein_coding	729.522	895.73	799.903	964.29	703.487	711.198	883.068	620.335	766.398	972.861	1070.48	773.179	684.978	849.703	865.028	811.61	1144.75	936.514	0.294075	0.0329805	0.272002	0.089919
ENSMUSG00000024952.5	.	Rps6ka4	ENSMUSG00000024952.5_Rps6ka4	chr19:6903575-6915115	-	11540	protein_coding	245.447	301.476	265.984	267.642	258.965	221.411	257.039	244.374	356.723	252.401	292.456	304.322	278.12	269.377	250.454	283.273	260.642	259.012	0.294639	0.0300117	0.00925187	0.954426
ENSMUSG00000024352.5	.	Spata24	ENSMUSG00000024352.5_Spata24	chr18:35816344-35821840	-	5496	protein_coding	119.266	148.515	188.117	207.39	129.822	135.027	123.594	88.6193	157.924	170.131	147.621	118.385	205.25	189.562	169.538	192.362	236.396	193.41	0.294727	0.0462281	0.150447	0.371212
ENSMUSG00000039263.10	.	Npepl1	ENSMUSG00000039263.10_Npepl1	chr2:173935850-173948571	+	12721	protein_coding	314.067	386.42	514.29	579.082	314.02	293.537	343.913	304.797	391.095	373.01	410.367	371.206	536.809	495.522	510.54	623.201	539.469	574.576	0.296428	0.00172547	0.166348	0.119736
ENSMUSG00000050212.4	.	Fam176b	ENSMUSG00000050212.4_Fam176b	chr4:125824988-125827119	+	2131	protein_coding	458.284	566.503	431.665	457.536	475.788	478.046	527.512	351.792	692.08	478.443	602.552	492.935	383.782	510.487	400.726	499.351	476.256	397	0.298782	0.0247139	0.0896453	0.569913
ENSMUSG00000074754.4	.	Gm561	ENSMUSG00000074754.4_Gm561	chr2:144419790-144421102	+	1312	protein_coding	167.072	204.55	156.022	219.444	152.932	171.09	163	181.267	165.356	241.218	216.325	195.301	166.386	144.666	157.015	221.348	227.737	209.245	0.298871	0.0326618	0.488773	0.00377935
ENSMUSG00000022436.8	.	Sh3bp1	ENSMUSG00000022436.8_Sh3bp1	chr15:78730198-78742481	+	12283	protein_coding	442.198	544.05	472.731	463.912	384.709	473.014	501.54	409.528	523.008	555.92	534.777	562.494	460.295	495.522	462.376	471.683	497.039	423.015	0.299741	0.000819231	-0.0219567	0.83904
ENSMUSG00000018340.7	.	Anxa6	ENSMUSG00000018340.7_Anxa6	chr11:54792610-54846947	-	54337	protein_coding	1484.22	1828.28	1037.66	1458.91	1184.71	1470.2	1553.88	1728.08	1461.27	1854.67	1976.63	2020.57	941.237	871.32	1300.43	1276.71	1337.85	1762.18	0.301987	0.079739	0.489423	0.0146809
ENSMUSG00000074218.2	.	Cox7a1	ENSMUSG00000074218.2_Cox7a1	chr7:30969190-30971047	+	1857	protein_coding	264.958	326.544	86.1132	103.244	246.051	259.99	278.534	275.257	314.92	335.469	352.804	302.985	95.9454	81.4784	80.9157	96.1811	100.447	113.106	0.304419	0.00121806	0.262217	0.0963377
ENSMUSG00000000420.8	.	Galnt1	ENSMUSG00000000420.8_Galnt1	chr18:24363845-24445319	+	81474	protein_coding	993.332	1224.02	774.38	1019.42	910.795	908.287	1023.68	1130.57	1021.86	1256.41	1303.52	1314.27	878.083	636.862	808.194	951.271	1005.33	1101.65	0.305992	0.000639564	0.390814	0.000262575
ENSMUSG00000054074.9	.	2810030E01Rik	ENSMUSG00000054074.9_2810030E01Rik	chr2:17965710-17970678	-	4968	protein_coding	140.198	172.297	95.3129	133.267	119.627	155.994	130.759	154.412	133.771	220.451	155.048	179.918	74.0845	109.746	102.108	133.072	115.167	151.561	0.306578	0.0832115	0.485074	0.0280159
ENSMUSG00000026944.11	.	Abca2	ENSMUSG00000026944.11_Abca2	chr2:25284223-25304060	+	19837	protein_coding	231.913	287.641	298.869	344.103	261.004	211.346	231.066	224.234	329.783	281.954	264.603	274.224	280.549	294.32	321.736	346.515	323.854	361.938	0.306678	0.0283613	0.199815	0.219479
ENSMUSG00000032558.12	.	Nphp3	ENSMUSG00000032558.12_Nphp3	chr9:103904876-103946060	+	41184	protein_coding	148.883	186.764	497.65	536.024	156.33	185.347	158.522	95.3329	193.225	229.237	163.404	161.19	564.742	500.51	427.698	579.722	538.603	489.747	0.307859	0.0373148	0.108563	0.492552
ENSMUSG00000062753.7	.	AI413582	ENSMUSG00000062753.7_AI413582	chr17:27700520-27702677	-	2157	protein_coding	58.1517	73.666	61.3141	66.3265	80.884	53.6753	56.4232	41.6242	82.6781	66.2951	76.1314	69.5594	64.3685	78.1527	41.4212	81.6881	52.8212	64.4701	0.30904	0.129114	0.131176	0.600744
ENSMUSG00000032062.1	.	2310030G06Rik	ENSMUSG00000032062.1_2310030G06Rik	chr9:50547796-50554626	-	6830	protein_coding	94.3671	114.449	129.881	102.935	55.0555	91.4157	96.7255	134.272	91.0388	115.817	110.483	140.456	136.024	119.723	133.896	94.8635	91.7876	122.154	0.309443	0.126438	-0.341054	0.152707
ENSMUSG00000044005.7	.	Gls2	ENSMUSG00000044005.7_Gls2	chr10:127631513-127646995	+	15482	protein_coding	445.807	553.762	416.346	470.446	429.569	545.14	397.649	410.871	571.315	655.762	505.067	482.903	387.425	422.357	439.257	459.825	431.229	520.285	0.310641	0.0183032	0.174602	0.263298
ENSMUSG00000046806.7	.	3110062M04Rik	ENSMUSG00000046806.7_3110062M04Rik	chr6:34821771-34828060	-	6289	protein_coding	87.9501	109.588	195.963	185.743	84.9622	105.673	75.2309	85.9338	128.197	113.421	98.4138	98.3195	234.398	194.55	158.942	200.267	186.173	170.789	0.314027	0.120445	-0.0750975	0.738512
ENSMUSG00000050052.5	.	2610019F03Rik	ENSMUSG00000050052.5_2610019F03Rik	chr8:13952009-13975032	-	23023	protein_coding	327.667	406.124	350.14	330.72	292.95	302.762	353.765	361.191	358.581	397.771	423.365	444.779	320.628	324.251	405.542	310.942	279.692	401.525	0.314463	0.0313213	-0.0890948	0.606203
ENSMUSG00000090258.1	.	Churc1	ENSMUSG00000090258.1_Churc1	chr12:77866525-77884167	+	17642	protein_coding	100.326	125.94	132.354	115.713	104.673	88.8997	108.368	99.361	141.203	113.421	149.478	99.6572	138.453	124.712	133.896	97.4986	122.961	126.678	0.314761	0.021123	-0.189289	0.249203
ENSMUSG00000031791.7	.	Tmem38a	ENSMUSG00000031791.7_Tmem38a	chr8:75096002-75111181	+	15179	protein_coding	379.345	471.417	445.782	402.048	348.005	416.822	359.138	393.416	434.757	589.467	440.077	421.369	408.072	475.568	453.706	424.251	405.251	376.641	0.316667	0.00124497	-0.147389	0.209228
ENSMUSG00000002325.8	Irf9	Irf9	ENSMUSG00000002325.8_Irf9	chr14:56222408-56228867	+	6459	protein_coding	94.8709	118.668	157.113	153.76	106.713	103.996	78.8134	89.962	112.405	130.993	126.267	105.008	188.247	182.911	100.181	204.22	154.134	102.926	0.317005	0.137184	-0.0235863	0.92308
ENSMUSG00000035863.7	.	Palm	ENSMUSG00000035863.7_Palm	chr10:79256317-79283641	+	27324	protein_coding	316.25	393.777	844.016	813.807	261.004	287.666	418.248	298.083	361.368	362.626	443.79	407.324	772.422	894.599	865.028	785.259	778.463	877.699	0.317363	0.0304337	-0.0521634	0.751567
ENSMUSG00000073433.3	.	Arhgdig	ENSMUSG00000073433.3_Arhgdig	chr17:26336128-26338314	-	2186	protein_coding	188.393	236.246	457.934	477.058	224.98	161.026	210.468	157.098	294.483	194.093	266.46	189.951	444.507	438.986	490.311	470.365	471.061	489.747	0.317579	0.0958614	0.05786	0.787719
ENSMUSG00000025545.8	.	Clybl	ENSMUSG00000025545.8_Clybl	chr14:122580916-122801454	+	220538	protein_coding	349.993	434.888	463.748	531.105	303.145	337.987	397.649	361.191	389.237	510.392	454.003	385.921	432.362	458.939	499.944	496.716	585.363	511.237	0.317677	0.00107231	0.196923	0.0809884
ENSMUSG00000070462.3	.	Mesdc1	ENSMUSG00000070462.3_Mesdc1	chr7:91029005-91032851	-	3846	protein_coding	730.655	912.842	646.216	656.87	753.785	738.874	809.628	620.335	988.421	945.704	946.072	771.173	557.455	675.107	706.086	625.836	650.307	694.468	0.317696	0.00926174	0.0236468	0.870024
ENSMUSG00000024486.5	.	Hbegf	ENSMUSG00000024486.5_Hbegf	chr18:36664583-36675459	-	10876	protein_coding	188.082	232.898	82.2616	73.2644	179.44	161.026	183.599	228.262	190.438	239.621	246.034	255.497	77.728	69.8386	99.2181	61.9248	45.8938	111.974	0.31846	0.0462402	-0.201584	0.362481
ENSMUSG00000037166.4	.	Ppp1r14a	ENSMUSG00000037166.4_Ppp1r14a	chr7:30074339-30078409	+	4070	protein_coding	84.1135	105.912	251.703	282.652	76.8058	86.3837	104.786	68.4785	117.05	101.439	114.197	90.9622	251.401	286.006	217.702	306.989	279.692	261.274	0.318881	0.0562995	0.173861	0.319256
ENSMUSG00000054893.8	Zfp667	Zfp667	ENSMUSG00000054893.8_Zfp667	chr7:6238181-6259485	+	21304	protein_coding	122.595	151.298	176.61	176.847	83.6028	121.608	128.072	157.098	115.192	146.169	181.973	161.859	170.03	191.225	168.574	159.423	173.184	197.935	0.31971	0.0988975	0.00637821	0.977301
ENSMUSG00000044628.4	.	Rnf208	ENSMUSG00000044628.4_Rnf208	chr2:25097775-25099782	+	2007	protein_coding	139.016	174.683	111.394	128.298	129.822	158.51	160.314	107.417	204.373	190.898	147.621	155.84	102.018	121.386	110.778	108.039	126.424	150.43	0.319713	0.0480988	0.212296	0.293108
ENSMUSG00000023191.3	.	Leprel2	ENSMUSG00000023191.3_Leprel2	chr6:124791107-124807770	-	16663	protein_coding	84.0722	105.138	122.834	104.384	93.1186	98.1251	61.7968	83.2484	128.197	117.414	65.9187	109.021	119.021	157.968	91.5119	133.072	95.2513	84.8291	0.320407	0.0852237	-0.222633	0.308261
ENSMUSG00000040616.3	.	Tmem51	ENSMUSG00000040616.3_Tmem51	chr4:141586907-141640219	-	53312	protein_coding	133.434	165.521	211.452	175.761	141.377	103.157	133.445	155.755	179.291	164.54	138.336	179.918	235.613	231.133	167.611	172.599	171.452	183.231	0.320971	0.0338212	-0.257255	0.142182
ENSMUSG00000022433.11	.	Csnk1e	ENSMUSG00000022433.11_Csnk1e	chr15:79248282-79274349	-	26067	protein_coding	1500.6	1879.39	1118.56	1296.41	1509.61	1494.52	1691.8	1306.46	1897.88	1917.77	1889.36	1812.56	1069.97	1112.43	1173.28	1189.75	1260.78	1438.7	0.322895	0.000444524	0.212466	0.051548
ENSMUSG00000025196.4	.	Cpn1	ENSMUSG00000025196.4_Cpn1	chr19:44030797-44061046	-	30249	protein_coding	95.0158	119.973	63.1339	102.76	93.7983	103.157	98.5167	84.5911	125.411	119.012	136.479	98.9883	63.154	48.2219	78.0259	88.2758	97.8491	122.154	0.323484	0.0399977	0.671014	0.00111085
ENSMUSG00000027001.4	.	Dusp19	ENSMUSG00000027001.4_Dusp19	chr2:80457202-80471818	+	14616	protein_coding	110.569	136.75	177.495	172.152	97.1968	100.641	120.907	123.53	150.493	128.597	128.124	139.788	148.169	194.55	189.767	156.788	166.257	193.41	0.325322	0.0040265	-0.0393386	0.758632
ENSMUSG00000037349.2	.	Nudt22	ENSMUSG00000037349.2_Nudt22	chr19:7067509-7070527	-	3018	protein_coding	270.632	340.187	172.22	172.805	273.918	290.182	271.369	247.06	308.417	319.494	384.371	348.466	176.102	154.643	185.914	151.518	146.341	220.556	0.326352	0.0102632	-0.00718295	0.965087
ENSMUSG00000031837.7	.	Necab2	ENSMUSG00000031837.7_Necab2	chr8:121970619-121996540	+	25921	protein_coding	114.995	147.133	255.793	283.589	136.619	110.705	117.324	95.3329	167.214	130.194	151.334	139.788	263.546	224.481	279.352	295.131	250.251	305.385	0.332686	0.0119426	0.13456	0.342466
ENSMUSG00000058756.6	Thra	Thra	ENSMUSG00000058756.6_Thra	chr11:98603125-98630320	+	27195	protein_coding	278.018	351.103	591.293	560.205	261.684	321.213	282.116	247.06	320.494	404.161	350.019	329.738	546.525	636.862	590.492	577.087	536.871	566.659	0.332731	0.00243097	-0.0767832	0.530436
ENSMUSG00000053398.5	.	Phgdh	ENSMUSG00000053398.5_Phgdh	chr3:98117093-98143913	-	26820	protein_coding	1815.33	2293.94	5059.65	5568.55	1878	1414.85	2314.25	1654.23	2404.17	1840.29	2867.93	2063.37	4292.04	4446.39	6440.51	4910.51	4608.43	7186.72	0.337229	0.102851	0.13793	0.562387
ENSMUSG00000040713.6	.	Creg1	ENSMUSG00000040713.6_Creg1	chr1:167693877-167705439	+	11562	protein_coding	221.129	278.073	106.572	103.004	176.042	175.283	255.248	277.942	218.307	273.168	297.098	323.719	105.661	89.7925	124.263	113.309	84.8602	110.843	0.337776	0.119448	-0.0643786	0.812108
ENSMUSG00000051790.8	.	Nlgn2	ENSMUSG00000051790.8_Nlgn2	chr11:69636624-69651286	-	14662	protein_coding	353.599	448.587	576.383	639.804	367.037	341.341	379.737	326.28	476.56	475.248	429.864	412.674	576.887	563.697	588.566	687.761	635.586	596.066	0.337882	0.000462836	0.147853	0.177884
ENSMUSG00000015568.8	.	Lpl	ENSMUSG00000015568.8_Lpl	chr8:71404390-71430833	+	26443	protein_coding	465.992	589.616	280.879	341.705	442.483	481.4	354.66	585.424	484.921	592.662	509.709	771.173	257.474	264.389	320.773	284.591	303.938	436.587	0.343622	0.0697422	0.279976	0.214471
ENSMUSG00000034832.8	Tet3	Tet3	ENSMUSG00000034832.8_Tet3	chr6:83312367-83391669	-	79302	protein_coding	203.58	261.873	609.806	687.102	241.972	222.249	191.66	158.441	264.756	269.174	262.746	250.815	623.038	568.686	637.693	720.699	612.206	728.399	0.345538	0.00355345	0.167041	0.186541
ENSMUSG00000031112.4	.	2610018G03Rik	ENSMUSG00000031112.4_2610018G03Rik	chrX:48194224-48246274	+	52050	protein_coding	62.7279	78.8943	356.428	348.265	57.7743	43.6112	71.6485	77.8775	82.6781	59.9052	90.0579	82.9362	374.066	299.308	395.909	371.549	290.949	382.297	0.345588	0.106917	-0.0394691	0.857563
ENSMUSG00000024900.4	.	Cpt1a	ENSMUSG00000024900.4_Cpt1a	chr19:3323301-3385732	+	62431	protein_coding	1096.68	1390.81	370.085	439.948	996.437	1059.25	1051.44	1279.61	1197.44	1535.17	1268.24	1562.41	364.35	325.914	419.991	380.772	431.229	507.844	0.345666	0.00550811	0.244348	0.112997
ENSMUSG00000049580.5	.	Tsku	ENSMUSG00000049580.5_Tsku	chr7:105499178-105509838	-	10660	protein_coding	218.006	277.182	315.259	333.029	186.237	166.897	297.341	221.548	261.04	293.136	318.452	236.101	281.764	344.205	319.81	339.928	307.402	351.758	0.348015	0.0452355	0.079737	0.691311
ENSMUSG00000003436.10	.	Dll3	ENSMUSG00000003436.10_Dll3	chr7:29076673-29087257	-	10584	protein_coding	160.142	205.256	809.985	932.158	157.69	155.155	196.138	131.586	209.947	231.634	225.609	153.833	835.575	897.925	696.453	971.034	968.1	857.34	0.349719	0.0425258	0.204709	0.272088
ENSMUSG00000034947.7	.	Tmem106a	ENSMUSG00000034947.7_Tmem106a	chr11:101443556-101453102	+	9546	protein_coding	726.965	927.106	116.736	154.834	858.458	809.323	587.518	652.56	938.257	1184.53	661.972	923.668	120.235	123.049	106.924	147.566	150.67	166.265	0.35004	0.0809885	0.411416	0.105534
ENSMUSG00000026890.11	Lhx6	Lhx6	ENSMUSG00000026890.11_Lhx6	chr2:35937470-35960928	-	23458	protein_coding	57.9246	74.6335	28.9029	25.2678	67.2901	71.2875	50.154	42.9669	73.3884	87.0622	58.4912	79.592	24.29	31.5937	30.825	34.2563	26.8435	14.7037	0.351798	0.126938	-0.200017	0.550608
ENSMUSG00000086040.2	.	Wipf3	ENSMUSG00000086040.2_Wipf3	chr6:54379597-54453762	+	74165	protein_coding	68.8904	88.1448	377.104	309.025	48.9382	91.4157	78.8134	56.3941	80.8201	107.829	86.3442	77.5854	347.347	377.461	406.505	304.354	267.57	355.151	0.352175	0.0424417	-0.290961	0.0890793
ENSMUSG00000039470.9	.	Zdhhc2	ENSMUSG00000039470.9_Zdhhc2	chr8:41509169-41595620	+	86451	protein_coding	128.771	163.839	307.397	353.826	124.385	88.061	157.627	145.013	125.411	156.552	213.539	159.853	291.48	244.435	386.276	350.468	326.452	384.559	0.352895	0.0621958	0.194639	0.354744
ENSMUSG00000068522.3	.	Aard	ENSMUSG00000068522.3_Aard	chr15:51871653-51877267	+	5614	protein_coding	927.746	1185.36	126.363	239.522	1058.97	802.613	932.326	917.075	1301.48	1140.6	1092.76	1206.59	76.5135	114.735	187.84	217.396	213.882	287.288	0.353103	0.0329356	0.903723	2.21635e-05
ENSMUSG00000025933.8	.	Tmem14a	ENSMUSG00000025933.8_Tmem14a	chr1:21208656-21220248	+	11592	protein_coding	72.3907	91.2315	71.1269	93.4988	50.9773	93.0931	60.9012	84.5911	78.0332	115.817	64.0618	107.014	63.154	73.1643	77.0626	100.134	109.106	71.2565	0.353285	0.108434	0.396788	0.133064
ENSMUSG00000060675.7	.	Pla2g16	ENSMUSG00000060675.7_Pla2g16	chr19:7631949-7663035	+	31086	protein_coding	293.321	377.285	340.577	370.739	350.044	338.825	274.951	209.464	457.981	430.519	349.09	271.549	332.773	369.147	319.81	343.88	419.972	348.365	0.355257	0.0567478	0.126461	0.560877
ENSMUSG00000037784.8	.	Dzip1l	ENSMUSG00000037784.8_Dzip1l	chr9:99529915-99569675	+	39760	protein_coding	215.847	278.088	544.128	507.139	235.855	227.281	233.753	166.497	249.892	355.438	260.889	246.133	632.754	560.372	439.257	512.527	568.91	439.98	0.355863	0.010929	-0.0966593	0.534181
ENSMUSG00000048503.6	.	Tmem136	ENSMUSG00000048503.6_Tmem136	chr9:42916736-42924653	-	7917	protein_coding	167.05	215.371	100.867	164.287	180.12	210.508	154.044	123.53	241.531	243.615	197.756	178.58	127.522	104.758	70.3196	156.788	187.905	148.168	0.35597	0.0532558	0.719581	0.00161552
ENSMUSG00000046380.2	.	Jrk	ENSMUSG00000046380.2_Jrk	chr15:74532842-74539965	-	7123	protein_coding	307.887	393.973	453.157	425.875	287.512	353.083	303.611	287.341	372.516	439.305	345.377	418.694	403.214	457.277	498.98	383.407	422.569	471.65	0.356159	0.0024858	-0.0900585	0.509798
ENSMUSG00000020623.5	.	Map2k6	ENSMUSG00000020623.5_Map2k6	chr11:110260436-110386836	+	126400	protein_coding	167.228	212.67	363.253	355.3	150.893	191.218	138.819	187.98	167.214	296.331	155.048	232.087	381.353	355.844	352.561	358.373	363.687	343.841	0.356692	0.0333838	-0.0317359	0.866248
ENSMUSG00000020717.11	.	Pecam1	ENSMUSG00000020717.11_Pecam1	chr11:106515531-106611942	-	96411	protein_coding	2016.93	2584.19	459.505	818.74	1877.32	1844.25	2160.2	2185.94	2506.35	2763.63	2493.77	2573.03	523.449	390.764	464.302	872.218	803.575	780.428	0.359086	3.73772e-05	0.825109	1.25653e-13
ENSMUSG00000081683.3	.	Fzd10	ENSMUSG00000081683.3_Fzd10	chr5:129106719-129109968	+	3249	protein_coding	264.853	340.964	322.766	265.886	266.441	309.472	236.44	247.06	327.925	431.318	298.955	305.66	361.921	367.484	238.894	304.354	258.044	235.259	0.362742	0.0299278	-0.274991	0.162253
ENSMUSG00000021255.10	Esrrb	Esrrb	ENSMUSG00000021255.10_Esrrb	chr12:87702067-87862578	+	160511	protein_coding	6756.02	8706.3	799.237	1383.12	7100.12	7497.77	5679.04	6747.15	9039.78	10160.7	7166.57	8458.15	879.297	678.432	839.983	1478.29	1253.85	1417.21	0.365866	0.00604284	0.787918	6.83627e-07
ENSMUSG00000049907.6	.	Rasl11b	ENSMUSG00000049907.6_Rasl11b	chr5:74591321-74595503	+	4182	protein_coding	251.736	326.024	286.553	351.754	263.723	317.02	216.737	209.464	331.641	366.62	312.882	292.952	318.199	272.703	268.756	372.866	379.273	303.123	0.365914	0.0117666	0.296167	0.0823047
ENSMUSG00000029016.6	.	Clcn6	ENSMUSG00000029016.6_Clcn6	chr4:147378368-147412930	-	34562	protein_coding	837.648	1081.38	1130.1	1351.17	1016.15	1056.73	657.375	620.335	1186.29	1549.55	831.875	757.796	1274.01	1208.87	907.412	1636.4	1377.68	1039.44	0.367009	0.132896	0.25815	0.360101
ENSMUSG00000016528.3	.	Mapkapk2	ENSMUSG00000016528.3_Mapkapk2	chr1:132950281-132994144	-	43863	protein_coding	514.286	666.158	634.17	711.258	576.384	479.723	512.287	488.749	698.583	626.209	732.533	607.307	624.253	595.291	682.967	691.713	665.027	777.035	0.367898	0.000117612	0.160707	0.150783
ENSMUSG00000027330.9	.	Cdc25b	ENSMUSG00000027330.9_Cdc25b	chr2:131012685-131024233	+	11548	protein_coding	915.372	1185.87	829.689	901.142	992.359	1105.38	743.353	820.4	1233.67	1499.23	949.786	1060.78	852.578	917.879	718.609	994.75	968.965	739.71	0.372383	0.0197149	0.121076	0.515887
ENSMUSG00000034714.8	.	Ttyh2	ENSMUSG00000034714.8_Ttyh2	chr11:114536745-114582291	+	45546	protein_coding	150.989	195.661	144.81	169.793	147.494	141.736	160.314	154.412	206.231	218.055	188.472	169.885	157.885	151.317	125.227	160.741	180.112	168.527	0.373841	0.00172012	0.245622	0.0999012
ENSMUSG00000034675.9	.	Dbn1	ENSMUSG00000034675.9_Dbn1	chr13:55574787-55589529	-	14742	protein_coding	293.119	383.275	1232.38	1424.74	286.832	283.473	359.138	243.032	414.319	344.255	389.941	384.583	1071.19	1323.61	1302.36	1260.89	1495.45	1517.88	0.379052	0.000319376	0.21132	0.0574394
ENSMUSG00000058351.5	.	2010107H07Rik	ENSMUSG00000058351.5_2010107H07Rik	chr14:31902055-31942116	-	40061	protein_coding	163.166	214.493	192.884	223.392	182.839	169.413	178.226	122.187	238.745	213.263	236.75	169.217	189.462	242.772	146.419	229.254	240.726	200.197	0.379362	0.0184395	0.229709	0.225792
ENSMUSG00000039976.3	.	Tbc1d16	ENSMUSG00000039976.3_Tbc1d16	chr11:119004359-119089813	-	85454	protein_coding	162.639	210.863	531.89	597.692	143.416	114.06	215.841	177.239	165.356	190.099	264.603	223.393	480.942	508.824	605.905	590.262	552.458	650.357	0.379454	0.0566396	0.166474	0.452366
ENSMUSG00000034245.4	.	Hdac11	ENSMUSG00000034245.4_Hdac11	chr6:91106659-91124686	+	18027	protein_coding	57.2353	75.4661	227.81	178.799	46.2194	65.4168	79.709	37.5961	69.6725	69.4901	89.1295	73.5724	242.9	204.527	236.004	191.045	157.598	187.755	0.382097	0.0511898	-0.357426	0.0765706
ENSMUSG00000052957.6	.	Gas1	ENSMUSG00000052957.6_Gas1	chr13:60275766-60278726	-	2960	protein_coding	65.3149	86.5014	118.221	140.436	73.4073	75.4809	60.0056	52.3659	94.7546	83.8673	89.1295	78.2543	103.232	121.386	130.043	121.215	142.877	157.217	0.384676	0.0434152	0.249652	0.238658
ENSMUSG00000046204.7	.	Pnma2	ENSMUSG00000046204.7_Pnma2	chr14:67530007-67538891	+	8884	protein_coding	169.568	219.494	473.723	543.559	133.9	192.057	149.566	202.75	170.93	274.765	225.609	206.672	387.425	478.893	554.851	508.574	546.396	575.707	0.384934	0.0111121	0.196977	0.234733
ENSMUSG00000034686.7	.	Prr7	ENSMUSG00000034686.7_Prr7	chr13:55565628-55574516	+	8888	protein_coding	58.2603	77.7131	113.059	127.36	75.4464	59.546	59.11	38.9388	124.482	71.8863	64.9902	49.4942	119.021	136.352	83.8056	162.059	112.57	107.45	0.385153	0.109671	0.178361	0.508809
ENSMUSG00000020654.9	.	Adcy3	ENSMUSG00000020654.9_Adcy3	chr12:4133104-4213525	+	80421	protein_coding	318.516	417.401	416.123	394.462	380.631	286.827	283.012	323.595	476.56	424.129	389.013	379.901	471.226	365.821	411.322	426.886	310.866	445.636	0.38775	0.0124116	-0.0833032	0.645142
ENSMUSG00000039159.10	.	Ube2h	ENSMUSG00000039159.10_Ube2h	chr6:30161289-30254539	-	93250	protein_coding	451.035	590.86	628.381	731.802	375.193	358.954	575.875	494.12	485.85	558.317	697.252	622.021	760.277	542.081	582.786	849.819	662.429	683.157	0.392828	0.011578	0.216891	0.227623
ENSMUSG00000091264.2	.	BC024659	ENSMUSG00000091264.2_BC024659	chr13:41345229-41371943	+	26714	protein_coding	203.73	266.756	626.999	684.198	183.518	150.123	267.786	213.492	240.602	266.778	317.524	242.12	559.884	683.421	637.693	683.808	760.279	608.508	0.39312	0.0016682	0.129603	0.334891
ENSMUSG00000006575.8	.	Rundc3a	ENSMUSG00000006575.8_Rundc3a	chr11:102254717-102263869	+	9152	protein_coding	205.366	270.275	92.608	124.278	207.308	213.024	207.781	193.351	281.477	308.312	252.533	238.776	108.09	108.084	61.6501	123.85	132.486	116.499	0.393329	0.0105118	0.453301	0.0268203
ENSMUSG00000035245.6	.	A130022J15Rik	ENSMUSG00000035245.6_A130022J15Rik	chr6:97060018-97099176	-	39158	protein_coding	84.583	110.784	112.828	93.0219	76.1261	94.7704	84.187	83.2484	78.0332	127.798	109.555	127.748	138.453	111.409	88.622	76.4179	106.508	96.1397	0.396459	0.036339	-0.262276	0.245521
ENSMUSG00000019982.7	Myb	Myb	ENSMUSG00000019982.7_Myb	chr10:20844736-20880790	-	36054	protein_coding	302.744	397.97	779.511	957.042	200.511	291.021	377.05	342.393	270.329	386.588	540.347	394.616	704.41	774.876	859.248	911.744	977.625	981.756	0.398739	0.0409445	0.295722	0.181917
ENSMUSG00000028654.7	Mycl1	Mycl1	ENSMUSG00000028654.7_Mycl1	chr4:122672895-122679728	+	6833	protein_coding	494.564	652.38	1379.53	1484.41	358.88	594.622	507.809	516.946	513.719	828.289	634.119	633.392	1272.8	1639.54	1226.26	1429.54	1727.51	1296.19	0.401893	0.0180114	0.107765	0.577637
ENSMUSG00000042388.8	.	Dlgap3	ENSMUSG00000042388.8_Dlgap3	chr4:126846448-126914266	+	67818	protein_coding	665.895	881.107	289.057	244.261	702.807	915.835	591.1	453.838	991.208	1214.88	634.119	684.223	331.558	382.45	153.162	316.212	238.994	177.576	0.40258	0.129857	-0.238404	0.448111
ENSMUSG00000042155.3	.	Klhl23	ENSMUSG00000042155.3_Klhl23	chr2:69660427-69674708	+	14281	protein_coding	69.2488	91.5802	329.153	356.555	72.7276	51.1593	75.2309	77.8775	93.8257	85.4648	106.77	80.2608	274.477	320.925	392.056	303.036	322.123	444.505	0.405444	0.0519063	0.112862	0.603696
ENSMUSG00000030431.6	.	2210411K11Rik	ENSMUSG00000030431.6_2210411K11Rik	chr7:4736197-4741258	-	5061	protein_coding	138.034	185.061	284.755	265.239	150.213	140.898	173.748	87.2766	261.969	177.319	174.545	126.411	256.259	310.948	287.058	262.192	289.218	244.308	0.407221	0.0439881	-0.0994759	0.664869
ENSMUSG00000024789.6	.	Jak2	ENSMUSG00000024789.6_Jak2	chr19:29326318-29387570	+	61252	protein_coding	136.839	180.756	206.701	237.103	151.573	92.2544	142.401	161.126	159.782	193.294	194.042	175.905	235.613	199.539	184.95	242.429	252.849	216.032	0.410081	0.00354795	0.201357	0.211334
ENSMUSG00000048644.7	.	Ctxn1	ENSMUSG00000048644.7_Ctxn1	chr8:4257648-4259274	-	1626	protein_coding	258.68	345.046	436.56	445.17	300.426	303.601	250.77	179.924	366.942	436.909	305.454	270.88	391.069	585.314	333.296	461.142	516.955	357.413	0.410222	0.0705503	0.0337148	0.897277
ENSMUSG00000024782.7	.	Ak3	ENSMUSG00000024782.7_Ak3	chr19:29095323-29122451	-	27128	protein_coding	113.704	151.91	352.009	356.502	116.908	114.06	119.116	104.732	131.913	155.754	187.543	132.43	323.057	286.006	446.963	303.036	300.475	465.995	0.413739	0.0604767	0.0130915	0.957364
ENSMUSG00000045314.5	.	Ankrd56	ENSMUSG00000045314.5_Ankrd56	chr5:93470149-93474048	-	3899	protein_coding	202.287	269.05	112.95	89.1125	184.878	215.54	187.182	221.548	233.171	338.664	227.466	276.9	138.453	84.804	115.594	108.039	74.4692	84.8291	0.418413	0.00561667	-0.372346	0.0670399
ENSMUSG00000033022.7	.	Cdo1	ENSMUSG00000033022.7_Cdo1	chr18:46872859-46887996	-	15137	protein_coding	595.12	795.195	152.248	165.193	511.812	675.135	589.309	604.222	693.009	973.659	798.451	715.659	170.03	129.7	157.015	198.95	139.413	157.217	0.419009	0.00548367	0.101555	0.606577
ENSMUSG00000062661.6	.	Ncs1	ENSMUSG00000062661.6_Ncs1	chr2:31101343-31151509	+	50166	protein_coding	192.055	256.183	510.086	604.104	149.533	159.349	252.561	206.778	209.947	202.879	353.733	258.172	442.078	530.441	557.741	517.797	626.061	668.454	0.419616	0.0255226	0.244771	0.245624
ENSMUSG00000033949.5	.	Trim36	ENSMUSG00000033949.5_Trim36	chr18:46324956-46372261	-	47305	protein_coding	301.012	404.093	157.718	316.592	339.169	305.278	261.517	298.083	378.09	418.538	389.013	430.733	184.604	136.352	152.199	289.861	386.201	273.715	0.423361	0.000208326	1.00639	8.33443e-12
ENSMUSG00000061048.6	.	Cdh3	ENSMUSG00000061048.6_Cdh3	chr8:109034791-109080808	+	46017	protein_coding	1690.9	2267.47	1729.6	2150.21	1528.64	1627.03	1836.89	1771.04	2263.89	2193.33	2319.22	2293.45	1580.06	1832.43	1776.29	2101.49	1997.68	2351.46	0.42439	4.94627e-06	0.314266	0.00373029
ENSMUSG00000009248.5	Ascl2	Ascl2	ENSMUSG00000009248.5_Ascl2	chr7:150152727-150155169	-	2442	protein_coding	89.6954	121.174	82.5447	119.218	84.9622	75.4809	124.489	73.8494	154.209	114.219	113.269	103.001	89.8729	68.1758	89.5853	147.566	96.9831	113.106	0.424625	0.0278347	0.507068	0.0301944
ENSMUSG00000048807.2	.	Slc35e4	ENSMUSG00000048807.2_Slc35e4	chr11:3807024-3814667	-	7643	protein_coding	36.2711	49.8972	62.4348	61.0536	38.0631	39.4178	39.4067	28.197	54.8091	55.1128	57.5628	32.1043	61.9395	59.8617	65.5032	79.053	44.162	59.9459	0.424988	0.0466369	-0.0628855	0.794971
ENSMUSG00000032068.7	.	1600029D21Rik	ENSMUSG00000032068.7_1600029D21Rik	chr9:50302630-50313744	+	11114	protein_coding	502.616	673.672	193.946	176.558	476.468	499.012	382.424	652.56	660.496	751.611	530.135	752.445	219.824	152.98	209.032	218.713	162.793	148.168	0.426112	0.0273317	-0.146569	0.537203
ENSMUSG00000028527.11	.	Ak4	ENSMUSG00000028527.11_Ak4	chr4:101091882-101140376	+	48494	protein_coding	1419.63	1909.66	750.064	811.726	1764.5	1424.07	1104.28	1385.68	2129.19	2058.34	1499.42	1951.68	684.978	759.911	805.304	818.198	784.524	832.457	0.427286	0.00899702	0.113435	0.555589
ENSMUSG00000024530.7	.	Slmo1	ENSMUSG00000024530.7_Slmo1	chr18:67624503-67640235	+	15732	protein_coding	74.5874	101.149	206.544	282.386	65.9307	65.4168	111.951	55.0514	90.1098	103.836	129.052	81.5985	210.108	217.83	191.693	339.928	275.363	231.866	0.432215	0.116734	0.451526	0.140648
ENSMUSG00000037031.8	.	Tspan15	ENSMUSG00000037031.8_Tspan15	chr10:61648144-61693974	-	45830	protein_coding	128.642	175.241	176.138	167.599	154.291	127.479	117.324	115.474	228.526	194.093	143.907	134.437	200.392	172.934	155.089	197.632	155.866	149.299	0.435958	0.0197789	-0.0741133	0.735033
ENSMUSG00000018398.12	.	2008-09-01	ENSMUSG00000018398.12_Sep-08	chr11:53332759-53363067	+	30308	protein_coding	491.549	668.371	503.523	663.627	520.648	504.045	502.435	439.068	579.675	789.151	654.544	650.113	455.437	447.3	607.831	649.552	606.145	735.186	0.441104	0.000516809	0.391493	0.00866669
ENSMUSG00000031987.5	.	Egln1	ENSMUSG00000031987.5_Egln1	chr8:127432496-127473154	-	40658	protein_coding	206.82	282.153	410.908	484.122	223.621	196.25	227.484	179.924	276.832	272.369	321.237	258.172	344.918	409.055	478.752	473	465.865	513.499	0.441446	0.00420968	0.233906	0.179041
ENSMUSG00000041605.9	.	5730559C18Rik	ENSMUSG00000041605.9_5730559C18Rik	chr1:138110108-138130841	-	20733	protein_coding	296.056	403.001	407.218	475.073	278.676	392.501	249.874	263.172	408.746	523.971	326.808	352.479	400.785	460.602	360.268	487.493	476.256	461.47	0.443254	0.02107	0.225097	0.311195
ENSMUSG00000027296.7	.	Itpka	ENSMUSG00000027296.7_Itpka	chr2:119568073-119576999	+	8926	protein_coding	207.76	281.733	58.4188	59.4073	185.557	226.443	214.946	204.093	265.685	329.079	214.468	317.699	57.0815	74.8271	43.3477	56.6546	68.4078	53.1596	0.443317	0.00475472	0.0724267	0.758648
ENSMUSG00000032679.6	.	Cd59a	ENSMUSG00000032679.6_Cd59a	chr2:103935958-103955511	+	19553	protein_coding	104.005	140.582	71.6192	117.493	87.0013	99.8025	111.055	118.159	114.263	171.728	143.907	132.43	53.438	99.7694	61.6501	100.134	103.045	149.299	0.444873	0.020165	0.743152	0.00193927
ENSMUSG00000049086.7	Bmyc	Bmyc	ENSMUSG00000049086.7_Bmyc	chr2:25562399-25563237	+	838	protein_coding	143.797	197.635	370.622	395.628	176.042	161.865	132.55	104.732	271.258	229.237	152.263	137.781	333.987	452.288	325.59	403.17	369.748	413.966	0.446947	0.0380925	0.0974905	0.68785
ENSMUSG00000042922.7	.	D130020L05Rik	ENSMUSG00000042922.7_D130020L05Rik	chr12:102320691-102327137	+	6446	lincRNA	34.9283	48.9785	37.856	42.2313	38.7428	49.4819	34.033	17.4553	52.9511	56.7103	50.1353	36.1174	35.2205	46.5591	31.7883	50.0669	41.5642	35.0627	0.448761	0.0939599	0.174059	0.595511
ENSMUSG00000022528.7	Hes1	Hes1	ENSMUSG00000022528.7_Hes1	chr16:30065426-30067882	+	2456	protein_coding	135.529	184.873	697.1	576.83	110.111	152.639	155.836	123.53	200.657	208.47	145.764	184.6	658.259	949.473	483.568	635.059	611.34	484.092	0.448861	0.0146199	-0.267523	0.179981
ENSMUSG00000079471.2	.	Gm7325	ENSMUSG00000079471.2_Gm7325	chr17:45737916-45739051	-	1135	protein_coding	1233.14	1687.52	40.6399	78.8775	1263.56	1520.52	1148.17	1000.32	2055.8	2093.49	1336.01	1264.78	31.577	49.8847	40.4579	85.6407	83.1284	67.8633	0.451634	0.0265954	0.972348	0.000894834
ENSMUSG00000054256.5	.	Msi1	ENSMUSG00000054256.5_Msi1	chr5:115879608-115905707	+	26099	protein_coding	375.537	516.457	655.663	851.532	382.67	394.178	451.386	273.914	519.293	525.568	572.842	448.123	564.742	615.245	787.002	764.179	831.284	959.135	0.452606	0.00143951	0.374498	0.0209582
ENSMUSG00000049382.9	.	Krt8	ENSMUSG00000049382.9_Krt8	chr15:101827142-101834773	-	7631	protein_coding	313.02	428.27	285.038	241.829	258.965	301.924	272.264	418.927	411.532	469.657	329.593	502.299	293.909	202.865	358.341	313.577	121.229	290.681	0.455864	0.0999054	-0.246411	0.447429
ENSMUSG00000052915.8	.	Msl1	ENSMUSG00000052915.8_Msl1	chr11:98656830-98669173	+	12343	protein_coding	712.8	981.885	1303.71	1313.3	799.324	647.458	745.145	659.274	937.328	1058.33	1046.34	885.544	1374.81	1293.68	1242.63	1379.47	1249.52	1310.89	0.458622	3.69194e-06	0.0100302	0.929529
ENSMUSG00000041189.9	.	Chrnb1	ENSMUSG00000041189.9_Chrnb1	chr11:69597538-69609445	-	11907	protein_coding	67.5638	93.2326	92.2379	115.959	55.0555	94.7704	62.6925	57.7368	101.257	138.98	63.1334	69.5594	105.661	99.7694	71.2829	127.802	101.313	118.761	0.461084	0.0747694	0.334145	0.264803
ENSMUSG00000068735.7	.	Trp53i11	ENSMUSG00000068735.7_Trp53i11	chr2:93027705-93041916	+	14211	protein_coding	300.65	414.448	5687.04	6170.58	277.317	312.826	343.913	268.543	399.456	453.682	464.216	340.44	5274.57	7349.68	4436.88	5772.18	7467.7	5271.85	0.461283	0.0185732	0.118335	0.588859
ENSMUSG00000061353.5	.	Cxcl12	ENSMUSG00000061353.5_Cxcl12	chr6:117118553-117131385	+	12832	protein_coding	100.819	138.754	1449.38	1427.55	55.7352	117.415	141.506	88.6193	71.5305	178.118	190.329	115.04	1497.48	1479.91	1370.75	1482.24	1426.17	1374.23	0.462575	0.0770033	-0.0218086	0.939227
ENSMUSG00000042834.8	.	D0H4S114	ENSMUSG00000042834.8_D0H4S114	chr18:33596673-33623683	-	27010	protein_coding	148.291	204.382	700.985	659.849	117.588	170.251	160.314	145.013	174.646	228.439	231.18	183.262	637.612	824.761	640.583	661.41	744.692	573.445	0.464688	0.0048614	-0.0831466	0.639855
ENSMUSG00000034614.8	.	Pik3ip1	ENSMUSG00000034614.8_Pik3ip1	chr11:3230404-3242974	+	12570	protein_coding	77.9846	108.223	98.5974	170.1	69.3292	60.3847	121.802	60.4222	95.6836	120.609	121.625	94.9753	97.1599	108.084	90.5486	163.376	193.1	153.823	0.464766	0.0139749	0.798892	0.000249966
ENSMUSG00000009628.8	.	Tex15	ENSMUSG00000009628.8_Tex15	chr8:34627210-34696054	+	68844	protein_coding	67.3851	93.126	273.931	254.769	76.8058	56.1913	65.3793	71.164	77.1043	113.421	103.056	78.9231	302.41	284.343	235.041	313.577	264.106	186.624	0.465881	0.052862	-0.103967	0.689565
ENSMUSG00000028173.6	.	Wls	ENSMUSG00000028173.6_Wls	chr3:159502701-159598797	+	96096	protein_coding	177.398	246.649	161.985	182.845	256.926	191.218	127.176	134.272	267.543	276.363	212.611	230.081	156.67	116.398	212.885	173.917	150.67	223.949	0.468703	0.0647271	0.163987	0.583545
ENSMUSG00000038677.6	.	Scube3	ENSMUSG00000038677.6_Scube3	chr17:28279261-28311797	+	32536	protein_coding	287.246	398.433	193.511	240.692	253.527	237.345	349.287	308.825	345.576	351.444	429.864	466.85	189.462	176.259	214.812	227.936	174.05	320.089	0.474066	0.0492183	0.309724	0.277962
ENSMUSG00000031633.4	.	Slc25a4	ENSMUSG00000031633.4_Slc25a4	chr8:47292151-47296638	-	4487	protein_coding	3735.34	5194.48	4484.88	5191.72	3248.27	2301.33	5899.36	3492.4	4524.07	3840.32	8163.7	4249.81	4878.64	4009.07	4566.92	5309.72	4735.72	5529.73	0.475697	0.112354	0.211051	0.54194
ENSMUSG00000024044.8	.	Epb4.1l3	ENSMUSG00000024044.8_Epb4.1l3	chr17:69506150-69639325	+	133175	protein_coding	316.855	443.165	451.151	688.994	415.975	265.86	314.358	271.229	499.784	413.745	460.502	398.629	374.066	438.986	540.402	595.532	705.726	765.724	0.477566	0.00337717	0.609183	0.0011522
ENSMUSG00000018378.6	.	Cuedc1	ENSMUSG00000018378.6_Cuedc1	chr11:87912648-88007642	+	94994	protein_coding	317.706	445.191	359.913	380.214	431.608	327.922	323.314	187.98	524.866	452.883	405.725	397.291	403.214	362.496	314.03	463.777	371.48	305.385	0.477836	0.0117437	0.0788384	0.72199
ENSMUSG00000026475.7	.	Rgs16	ENSMUSG00000026475.7_Rgs16	chr1:155587479-155592598	+	5119	protein_coding	38.5926	53.4709	126.388	144.185	33.3052	36.9018	38.5111	45.6524	73.3884	44.7292	48.2785	47.4876	159.099	143.003	77.0626	167.329	138.547	126.678	0.479366	0.0654164	0.19864	0.46864
ENSMUSG00000032291.8	.	Crabp1	ENSMUSG00000032291.8_Crabp1	chr9:54612555-54620917	+	8362	protein_coding	193.617	272.565	287.176	310.953	282.075	213.024	166.583	112.788	387.379	338.664	207.04	157.177	291.48	347.53	222.518	305.671	334.245	292.943	0.485879	0.101286	0.118161	0.730117
ENSMUSG00000031245.8	.	Hmgn5	ENSMUSG00000031245.8_Hmgn5	chrX:106199873-106208743	-	8870	protein_coding	867.213	1220.02	1437.96	2326.51	639.595	785.001	1241.31	802.944	840.715	1220.47	1721.31	1097.57	1305.59	1469.94	1538.36	1960.51	2595.16	2423.85	0.492536	0.0291141	0.694344	0.00760114
ENSMUSG00000020396.7	.	Nefh	ENSMUSG00000020396.7_Nefh	chr11:4838757-4848067	-	9310	protein_coding	719.09	1013.44	682.267	984.406	940.022	786.678	572.293	577.368	1259.68	1196.51	800.308	797.257	801.569	615.245	629.987	1036.91	1070.28	846.029	0.492804	0.0172279	0.528672	0.0277213
ENSMUSG00000031502.9	.	Col4a1	ENSMUSG00000031502.9_Col4a1	chr8:11198423-11312826	-	114403	protein_coding	396.228	560.555	571.851	727.621	618.525	353.083	256.143	357.163	863.01	581.48	288.742	508.987	573.244	517.138	625.17	762.861	748.156	671.847	0.498126	0.0561129	0.346687	0.249431
ENSMUSG00000025813.7	.	Homer2	ENSMUSG00000025813.7_Homer2	chr7:88745367-88851811	-	106444	protein_coding	110.813	158.735	252.735	322.621	163.127	88.061	110.16	81.9057	211.804	132.59	187.543	103.001	289.051	224.481	244.674	306.989	294.413	366.462	0.503119	0.0424927	0.350474	0.210844
ENSMUSG00000067071.2	Hes6	Hes6	ENSMUSG00000067071.2_Hes6	chr1:93308060-93309799	-	1739	protein_coding	912.344	1295.29	4511.65	4718.74	903.318	930.092	1184.89	631.077	1347.93	1220.47	1627.54	985.201	4915.08	5262.84	3357.04	5615.4	4886.39	3654.44	0.503608	0.00936228	0.0650888	0.769371
ENSMUSG00000022635.3	.	Zcrb1	ENSMUSG00000022635.3_Zcrb1	chr15:93216528-93228765	-	12237	protein_coding	356.48	506.476	998.712	1092.3	324.216	292.698	471.985	337.022	428.254	480.839	611.837	504.974	938.808	1100.79	956.54	1088.3	1167.26	1021.34	0.506785	0.000358605	0.131141	0.411741
ENSMUSG00000029401.7	.	Rilpl2	ENSMUSG00000029401.7_Rilpl2	chr5:124913274-124928375	-	15101	protein_coding	69.7312	97.6092	155.076	129.923	65.251	44.4499	80.6046	88.6193	88.2519	93.4521	103.056	105.677	160.314	154.643	150.272	140.978	136.816	111.974	0.50991	0.004182	-0.2545	0.195451
ENSMUSG00000024776.10	.	Stambpl1	ENSMUSG00000024776.10_Stambpl1	chr19:34266719-34314823	+	48104	protein_coding	301.74	430.536	59.4473	107.08	294.309	340.503	292.863	279.285	403.172	559.115	368.587	391.271	55.867	59.8617	62.6134	86.9583	132.486	101.795	0.511736	0.00129325	0.860395	0.000157254
ENSMUSG00000025491.8	.	Ifitm1	ENSMUSG00000025491.8_Ifitm1	chr7:148153120-148155724	+	2604	protein_coding	1602.47	2290.71	1091.48	1073.38	1211.22	1747.8	1920.18	1530.7	1650.77	3185.36	2191.1	2135.61	1265.51	1065.87	943.054	1018.47	1143.02	1058.67	0.515879	0.00343733	-0.0233753	0.909537
ENSMUSG00000073678.2	.	Pgap1	ENSMUSG00000073678.2_Pgap1	chr1:54529844-54532810	-	2966	protein_coding	232.903	334.056	310.566	422.869	256.246	234.829	244.501	196.037	299.127	384.991	361.16	290.945	316.984	339.216	275.499	528.337	485.782	254.487	0.517793	0.0387795	0.446952	0.122745
ENSMUSG00000027075.10	.	Slc43a1	ENSMUSG00000027075.10_Slc43a1	chr2:84679007-84703751	+	24744	protein_coding	277.076	398.524	680.975	641.208	392.865	291.021	233.753	190.666	561.096	440.902	354.661	237.438	712.911	736.631	593.382	722.017	659.832	541.775	0.518868	0.0528928	-0.0862663	0.779006
ENSMUSG00000029860.9	.	Zyx	ENSMUSG00000029860.9_Zyx	chr6:42299827-42310145	+	10318	protein_coding	483.484	693.251	2184.34	2800.25	420.733	378.243	706.633	428.326	680.004	534.355	893.151	665.496	1948.06	2219.87	2385.09	2703.61	2777.87	2919.25	0.519003	0.00346346	0.358263	0.0751608
ENSMUSG00000032014.5	.	Oaf	ENSMUSG00000032014.5_Oaf	chr9:43029361-43047899	-	18538	protein_coding	22.4511	32.1462	53.5002	50.2813	19.7112	29.3537	20.5989	20.1407	35.3007	30.352	24.1392	38.7927	53.438	59.8617	47.2009	51.3844	51.9553	47.5043	0.520711	0.0646546	-0.0777003	0.797451
ENSMUSG00000092622.1	.	2410004A20Rik	ENSMUSG00000092622.1_2410004A20Rik	chr9:72949643-72952250	+	2607	protein_coding	335.166	480.377	23.2667	49.0808	319.458	310.31	294.655	416.242	524.866	472.852	454.932	468.857	17.003	13.3026	39.4946	42.1616	22.5139	82.567	0.521639	0.0250798	0.989371	0.00433256
ENSMUSG00000018727.12	.	Cpsf4l	ENSMUSG00000018727.12_Cpsf4l	chr11:113559486-113571331	-	11845	protein_coding	257.044	369.163	104.549	151.039	177.401	236.507	388.693	225.576	287.98	417.739	434.506	336.427	136.024	94.781	82.8423	168.646	153.268	131.202	0.522711	0.0171917	0.530995	0.0502506
ENSMUSG00000020150.7	.	Gamt	ENSMUSG00000020150.7_Gamt	chr10:79720896-79723757	-	2861	protein_coding	48.3152	70.2571	35.2549	28.3502	42.821	52.8366	62.6925	34.9106	63.1698	88.6597	64.9902	64.2086	27.9335	31.5937	46.2376	27.6685	26.8435	30.5385	0.527743	0.00961367	-0.346856	0.233693
ENSMUSG00000047139.8	.	Cd24a	ENSMUSG00000047139.8_Cd24a	chr10:43298975-43304068	+	5093	protein_coding	436.682	634.279	803.636	1152.35	470.351	516.625	428.1	331.651	609.402	865.031	590.483	472.201	677.691	836.4	896.816	880.123	1420.98	1155.94	0.53621	0.0206199	0.520698	0.0505438
ENSMUSG00000019528.9	.	Gyg	ENSMUSG00000019528.9_Gyg	chr3:20021970-20055216	-	33246	protein_coding	174.733	253.591	195.67	231.94	174.003	175.283	181.808	167.84	201.586	310.708	214.468	287.601	140.882	217.83	228.298	191.045	224.274	280.502	0.539853	0.000922657	0.247386	0.199812
ENSMUSG00000046447.3	.	Camk2n1	ENSMUSG00000046447.3_Camk2n1	chr4:138010229-138016038	+	5809	protein_coding	232.715	338.614	135.583	160.95	224.98	319.536	172.852	213.492	365.084	507.197	241.392	240.782	128.737	184.573	93.4384	193.68	189.637	99.5328	0.540271	0.110995	0.25502	0.523821
ENSMUSG00000027995.9	.	Tlr2	ENSMUSG00000027995.9_Tlr2	chr3:83640195-83645689	-	5494	protein_coding	278.725	405.531	457.275	603.194	304.505	276.763	246.292	287.341	325.138	496.814	441.005	359.167	488.229	417.369	466.229	552.053	573.24	684.288	0.540443	0.000162236	0.397376	0.0152845
ENSMUSG00000037902.11	.	Sirpa	ENSMUSG00000037902.11_Sirpa	chr2:129418575-129457964	+	39389	protein_coding	327.212	476.882	545.747	485.908	290.231	435.273	308.089	275.257	478.418	672.536	392.727	363.849	650.972	498.847	487.421	501.986	458.072	497.664	0.540771	0.00154961	-0.168629	0.392746
ENSMUSG00000006576.9	.	Slc4a3	ENSMUSG00000006576.9_Slc4a3	chr1:75542841-75558747	+	15906	protein_coding	110.486	162.671	223.442	234.842	133.221	141.736	82.3958	84.5911	206.231	199.684	112.34	132.43	216.181	282.68	171.464	306.989	234.665	162.872	0.550381	0.0450694	0.0754801	0.809885
ENSMUSG00000063838.6	.	Cdc42ep5	ENSMUSG00000063838.6_Cdc42ep5	chr7:4102862-4116462	-	13600	protein_coding	351.648	517.181	433.991	445.94	288.192	337.148	460.342	320.909	468.199	539.946	633.191	427.389	493.087	438.986	369.901	507.256	379.273	451.291	0.555504	0.00024577	0.0381356	0.829614
ENSMUSG00000001348.8	.	Acp5	ENSMUSG00000001348.8_Acp5	chr9:21931175-21940190	-	9015	protein_coding	90.4347	133.788	131.252	113.967	100.595	90.5771	80.6046	89.962	154.209	125.402	119.768	135.775	155.456	113.072	125.227	113.309	103.045	125.547	0.560578	0.000824307	-0.213243	0.282978
ENSMUSG00000020940.7	.	1700023F06Rik	ENSMUSG00000020940.7_1700023F06Rik	chr11:103060260-103069872	-	9612	protein_coding	29.6575	45.38	35.1809	46.5179	33.9849	32.7084	35.8243	16.1126	58.5249	39.9368	48.2785	34.7797	32.7915	33.2565	39.4946	54.0195	34.6368	50.8975	0.571601	0.0365059	0.379084	0.246452
ENSMUSG00000050373.7	.	Snx21	ENSMUSG00000050373.7_Snx21	chr2:164611323-164619310	+	7987	protein_coding	51.4998	76.1801	55.2995	74.0035	36.024	41.9338	68.9617	59.0795	56.667	58.3077	102.128	87.618	57.0815	54.8732	53.9438	75.1003	63.2122	83.6981	0.576047	0.0592623	0.417542	0.247618
ENSMUSG00000038793.8	.	Lefty1	ENSMUSG00000038793.8_Lefty1	chr1:182865153-182868531	+	3378	protein_coding	1765.89	2646.66	5726.4	7421.36	1617	1967.53	1820.77	1658.25	2653.13	3401.02	2372.14	2160.35	5343.8	5711.8	6123.59	8716.91	6122.93	7424.25	0.583556	6.52834e-05	0.373727	0.0259201
ENSMUSG00000045284.3	.	Dcaf12l1	ENSMUSG00000045284.3_Dcaf12l1	chrX:42139747-42143374	-	3627	protein_coding	238.884	358.916	129.137	228.715	320.138	216.379	182.704	236.318	417.106	330.677	307.311	380.57	159.099	121.386	106.924	280.638	223.408	182.1	0.584542	0.00312158	0.823845	0.000624472
ENSMUSG00000036030.8	.	Prtg	ENSMUSG00000036030.8_Prtg	chr9:72655081-72765098	+	110017	protein_coding	289.707	434.029	1438.25	1527.81	254.887	197.928	374.363	331.651	413.39	376.205	533.848	412.674	1447.68	1443.33	1423.73	1587.65	1508.43	1487.34	0.586314	0.00185832	0.0870871	0.681005
ENSMUSG00000019102.4	.	Aldh3a1	ENSMUSG00000019102.4_Aldh3a1	chr11:61021039-61031923	+	10884	protein_coding	22.2564	33.11	16.9119	13.7083	19.7112	20.9669	18.8077	29.5398	22.2952	27.157	40.851	42.1369	23.0755	19.9539	7.70626	14.493	16.4525	10.1795	0.596094	0.108697	-0.255603	0.605822
ENSMUSG00000032120.9	.	C2cd2l	ENSMUSG00000032120.9_C2cd2l	chr9:44117320-44128365	-	11045	protein_coding	106.595	164.18	49.3339	77.8	138.658	114.899	113.742	59.0795	239.674	147.766	140.193	129.086	52.2235	39.9078	55.8704	85.6407	49.3575	98.4018	0.600884	0.0050756	0.625185	0.0262571
ENSMUSG00000031548.7	.	Sfrp1	ENSMUSG00000031548.7_Sfrp1	chr8:24521974-24560104	+	38130	protein_coding	668.335	1013.42	344.263	367.419	469.671	1082.73	422.726	698.212	619.621	1809.94	636.904	987.208	313.341	340.879	378.57	313.577	349.832	438.849	0.601018	0.114666	0.0937582	0.832551
ENSMUSG00000032403.6	.	2300009A05Rik	ENSMUSG00000032403.6_2300009A05Rik	chr9:63242254-63247051	-	4797	protein_coding	23.1961	36.1152	38.6083	57.7333	25.1488	25.999	24.1814	17.4553	37.1587	42.333	36.2088	28.7601	37.6495	41.5706	36.6047	51.3844	52.8212	68.9944	0.601552	0.00881615	0.589724	0.019355
ENSMUSG00000002324.7	.	Rec8	ENSMUSG00000002324.7_Rec8	chr14:56236874-56244232	+	7358	protein_coding	154.66	235.13	446.867	559.268	152.932	183.67	131.654	150.384	263.827	329.878	161.547	185.269	525.878	487.207	327.516	641.647	616.536	419.621	0.603461	0.0134727	0.325799	0.238039
ENSMUSG00000040907.9	.	Atp1a3	ENSMUSG00000040907.9_Atp1a3	chr7:25763186-25790956	-	27770	protein_coding	519.507	790.35	1189.75	1609.44	443.163	484.755	579.457	570.654	788.693	810.717	830.947	731.042	1185.35	1222.18	1161.72	1639.03	1666.9	1522.4	0.609394	1.68264e-08	0.436753	0.00033062
ENSMUSG00000037579.5	.	Kcnh3	ENSMUSG00000037579.5_Kcnh3	chr15:99055292-99073248	+	17956	protein_coding	110.762	169.159	104.226	114.116	97.1968	62.9007	162.105	120.844	143.061	126.999	212.611	193.964	116.592	118.061	78.0259	123.85	121.229	97.2707	0.616383	0.0103242	0.140326	0.626069
ENSMUSG00000064179.6	.	Tnnt1	ENSMUSG00000064179.6_Tnnt1	chr7:4456172-4467984	-	11812	protein_coding	183.437	282.607	371.025	650.038	196.433	223.927	173.748	139.642	295.412	413.745	246.034	175.236	380.138	480.556	252.38	685.126	870.251	394.738	0.620378	0.0524423	0.812449	0.0266928
ENSMUSG00000048373.7	.	Fgfbp1	ENSMUSG00000048373.7_Fgfbp1	chr5:44370104-44373001	-	2897	protein_coding	781.933	1204.21	558.294	764.781	977.405	588.751	860.678	700.898	1705.58	1101.46	1100.19	909.622	785.781	437.323	451.78	1093.57	632.988	567.79	0.621957	0.0135676	0.452074	0.12301
ENSMUSG00000017009.3	.	Sdc4	ENSMUSG00000017009.3_Sdc4	chr2:164249747-164268686	-	18939	protein_coding	3255	5009.57	1814.34	2607.84	2858.81	3311.93	3574.37	3274.88	5060.08	6152.67	4619.88	4205.67	1933.48	1917.24	1592.31	2739.18	2817.71	2266.63	0.622161	3.181e-06	0.524387	0.000758192
ENSMUSG00000047767.10	.	Atg16l2	ENSMUSG00000047767.10_Atg16l2	chr7:108438129-108450602	-	12473	protein_coding	60.1452	92.109	69.5534	76.3912	56.4149	63.7394	57.3188	63.1077	76.1753	92.6534	75.203	124.404	71.6555	71.5014	65.5032	59.2897	80.5306	89.3534	0.626252	0.00572126	0.145333	0.593465
ENSMUSG00000035551.6	.	Igfbpl1	ENSMUSG00000035551.6_Igfbpl1	chr4:45822340-45839795	-	17455	protein_coding	75.7514	118.439	142.036	134.599	78.1652	77.9969	77.0222	69.8212	116.121	128.597	137.408	91.6311	139.667	149.654	136.786	123.85	153.268	126.678	0.63048	5.26936e-05	-0.0642587	0.715137
ENSMUSG00000031304.12	.	Il2rg	ENSMUSG00000031304.12_Il2rg	chrX:98459717-98463594	-	3877	protein_coding	51.8212	79.9499	35.2775	34.4973	50.9773	51.9979	49.2584	55.0514	70.6015	116.615	60.3481	72.2347	29.148	44.8962	31.7883	28.9861	48.4916	26.0143	0.631198	0.0126538	0.0151974	0.963862
ENSMUSG00000026207.9	.	Speg	ENSMUSG00000026207.9_Speg	chr1:75371872-75428895	+	57023	protein_coding	68.1806	105.827	307.231	305.284	42.821	62.9007	109.264	57.7368	85.465	85.4648	129.98	122.398	323.057	282.68	315.957	342.563	270.167	303.123	0.637024	0.0177845	-0.011579	0.968654
ENSMUSG00000060548.5	.	Tnfrsf19	ENSMUSG00000060548.5_Tnfrsf19	chr14:61582671-61665692	-	83021	protein_coding	237.634	371.609	207.926	308.685	317.419	203.798	186.286	243.032	448.691	411.349	285.957	340.44	293.909	161.294	168.574	367.596	333.38	225.08	0.643482	0.00912096	0.567866	0.049595
ENSMUSG00000020811.10	.	Wscd1	ENSMUSG00000020811.10_Wscd1	chr11:71563422-71603149	+	39727	protein_coding	111.663	176.844	447.231	351.648	117.588	119.092	114.638	95.3329	219.236	186.106	173.617	128.417	394.712	588.64	358.341	396.582	365.419	292.943	0.650737	0.000197523	-0.339582	0.0732792
ENSMUSG00000041607.10	.	Mbp	ENSMUSG00000041607.10_Mbp	chr18:82644538-82755029	+	110491	protein_coding	285.609	457.951	293.232	413.015	178.76	228.12	374.363	361.191	307.488	515.984	501.353	506.981	247.758	242.772	389.166	363.644	373.212	502.188	0.685828	0.00778611	0.490108	0.102096
ENSMUSG00000024063.6	.	Lbh	ENSMUSG00000024063.6_Lbh	chr17:73267645-73291282	+	23637	protein_coding	47.6802	75.7549	615.656	510.418	36.024	36.0631	52.8408	65.7931	65.0277	71.0875	82.6304	84.2738	567.171	798.156	481.641	495.399	643.379	392.476	0.696785	0.00521453	-0.265787	0.295971
ENSMUSG00000070436.5	.	Serpinh1	ENSMUSG00000070436.5_Serpinh1	chr7:106493885-106501740	-	7855	protein_coding	1204.05	1960.14	2350.58	3011.66	1241.13	1267.24	1175.93	1131.91	1953.62	2296.37	1864.29	1726.28	2351.27	2559.09	2141.38	3193.74	3119.91	2721.32	0.702198	8.73364e-09	0.358414	0.0105792
ENSMUSG00000044788.9	.	Fads6	ENSMUSG00000044788.9_Fads6	chr11:115140936-115158860	-	17924	protein_coding	58.716	95.2699	50.2962	58.9168	42.821	79.6743	54.632	57.7368	58.5249	134.986	75.203	112.365	42.5075	51.5475	56.8337	48.7493	51.0893	76.9117	0.703745	0.0358167	0.225949	0.576008
ENSMUSG00000046323.2	.	Dppa3	ENSMUSG00000046323.2_Dppa3	chr6:122576428-122580290	+	3862	protein_coding	110.824	184.449	135.212	250.521	85.6419	80.5129	184.495	92.6474	163.498	137.383	309.168	127.748	245.329	58.1988	102.108	391.312	153.268	206.983	0.733928	0.142186	0.885252	0.125588
ENSMUSG00000067818.6	.	Myl9	ENSMUSG00000067818.6_Myl9	chr2:156601156-156607394	+	6238	protein_coding	71.719	121.223	902.555	1345.39	52.3367	67.0941	102.995	64.4504	58.5249	115.018	194.971	116.378	638.827	754.922	1313.92	1048.77	1347.37	1640.03	0.757608	0.0397041	0.575238	0.161317
ENSMUSG00000003948.9	.	Mmd	ENSMUSG00000003948.9_Mmd	chr11:90110770-90139903	+	29133	protein_coding	56.2262	97.0381	110.75	121.543	40.7819	57.8687	75.2309	51.0232	70.6015	113.421	93.7716	110.359	93.5164	116.398	122.337	101.451	93.5195	169.658	0.794409	0.000838983	0.131026	0.626188
ENSMUSG00000034701.8	Neurod1	Neurod1	ENSMUSG00000034701.8_Neurod1	chr2:79292678-79296908	-	4230	protein_coding	220.073	383.767	579.441	570.524	226.339	213.862	245.396	194.694	366.942	407.355	402.939	357.829	606.035	720.003	412.285	674.585	643.379	393.607	0.799703	5.20073e-05	-0.0182351	0.935337
ENSMUSG00000066652.5	.	Lefty2	ENSMUSG00000066652.5_Lefty2	chr1:182823239-182829234	+	5995	protein_coding	714.253	1245.08	1124.62	2238.02	431.608	717.068	776.491	931.845	744.103	1510.41	1328.59	1397.21	1068.76	1190.58	1114.52	2304.39	2261.79	2147.87	0.803896	0.00120531	0.992979	0.000523388
ENSMUSG00000018672.9	.	Copz2	ENSMUSG00000018672.9_Copz2	chr11:96711190-96722517	+	11327	protein_coding	34.8392	60.3099	49.0928	97.8684	23.1097	41.9338	31.3462	42.9669	52.0222	88.6597	51.0638	49.4942	53.438	58.1988	35.6415	106.721	109.972	76.9117	0.814944	0.00250538	1.01681	0.000949629
ENSMUSG00000036913.8	.	Trim67	ENSMUSG00000036913.8_Trim67	chr8:127316919-127358613	+	41694	protein_coding	37.8297	68.8718	138.811	170.598	20.3909	36.9018	69.8573	24.1689	46.4484	73.4837	111.412	44.1434	108.09	133.026	175.317	159.423	127.29	225.08	0.85902	0.0392556	0.294584	0.527109
ENSMUSG00000006056.6	.	Calcoco2	ENSMUSG00000006056.6_Calcoco2	chr11:95960640-95973278	-	12638	protein_coding	986.522	1814.97	69.8732	112.027	925.068	1076.86	683.348	1260.81	1369.3	2401.8	1392.65	2096.14	75.299	21.6167	112.704	90.9109	56.2849	188.886	0.879858	0.0507203	0.664244	0.216431
ENSMUSG00000031431.7	Tsc22d3	Tsc22d3	ENSMUSG00000031431.7_Tsc22d3	chrX:137074067-137135198	-	61131	protein_coding	29.233	54.6182	338.421	413.228	23.1097	29.3537	34.9287	29.5398	49.2353	49.5216	78.9167	40.7992	252.616	299.308	463.339	268.78	397.458	573.445	0.902209	0.00359703	0.286168	0.365484
ENSMUSG00000039989.7	.	Cbx4	ENSMUSG00000039989.7_Cbx4	chr11:118938887-118947535	-	8648	protein_coding	33.5119	63.6464	69.9327	85.8947	37.3834	40.2565	26.8682	29.5398	88.2519	64.6976	50.1353	51.5007	81.3714	64.8501	63.5767	102.769	81.3966	73.5186	0.903574	8.41684e-05	0.289685	0.252303
ENSMUSG00000023484.7	.	Prph	ENSMUSG00000023484.7_Prph	chr15:98885605-98889409	+	3804	protein_coding	26.7444	51.5175	135.119	198.511	27.1879	18.4509	41.1979	20.1407	43.6615	47.9242	64.9902	49.4942	121.45	141.34	142.566	220.031	166.257	209.245	0.924863	2.22709e-05	0.549568	0.00566195
ENSMUSG00000062742.3	.	Gm5239	ENSMUSG00000062742.3_Gm5239	chr18:35696237-35696605	+	368	protein_coding	3.64231	7.67599	3.90631	4.26882	2.03909	6.70941	4.47803	1.34272	8.3607	10.3836	9.28432	2.67536	1.2145	6.6513	3.85313	3.95265	4.3296	4.52422	1.01944	0.100961	0.198784	0.809191
ENSMUSG00000023224.6	.	Serping1	ENSMUSG00000023224.6_Serping1	chr2:84605544-84615601	-	10057	protein_coding	33.4446	70.2517	249.298	230.297	37.3834	24.3216	27.7638	44.3096	79.8912	71.8863	77.0598	52.1695	292.694	276.029	179.171	281.956	252.849	156.086	1.08003	0.000342413	-0.111631	0.724966
ENSMUSG00000036158.6	.	Prickle1	ENSMUSG00000036158.6_Prickle1	chr15:93329545-93426322	-	96777	protein_coding	109.157	240.534	667.904	874.868	113.51	74.6422	139.715	108.76	210.876	272.369	265.532	213.36	731.129	710.026	562.557	944.683	959.44	720.482	1.13994	3.7967e-07	0.390671	0.113915
ENSMUSG00000020086.5	.	H2afy2	ENSMUSG00000020086.5_H2afy2	chr10:61201391-61246895	-	45504	protein_coding	452.643	1016.26	1070.09	1869.43	462.874	369.856	666.331	311.51	890.879	1208.49	1303.52	662.152	1150.13	967.764	1092.36	1791.87	1942.26	1874.16	1.16459	1.75305e-06	0.804575	0.0040558
ENSMUSG00000042118.7	.	Bhmt2	ENSMUSG00000042118.7_Bhmt2	chr13:94425675-94444257	-	18582	protein_coding	52.5359	118.562	4.75622	10.1936	91.0795	86.3837	15.2253	17.4553	190.438	203.678	30.6383	49.4942	9.71599	1.66282	2.88985	10.5404	12.1229	7.91739	1.16831	0.135585	1.0839	0.291525
ENSMUSG00000061517.6	Sox21	Sox21	ENSMUSG00000061517.6_Sox21	chr14:118632454-118636252	-	3798	protein_coding	311.956	714.62	30.6018	88.7032	390.146	365.663	259.726	232.29	863.939	959.282	528.278	506.981	31.577	33.2565	26.9719	71.1477	76.201	118.761	1.19164	2.68209e-07	1.54699	1.98489e-06
ENSMUSG00000052301.7	.	Doc2a	ENSMUSG00000052301.7_Doc2a	chr7:133990930-133996219	+	5289	protein_coding	123.786	283.775	590.089	892.919	114.869	109.867	146.879	123.53	281.477	341.859	285.029	226.737	534.38	716.677	519.209	795.8	1112.71	770.249	1.1976	7.6134e-10	0.602094	0.00482858
ENSMUSG00000069301.4	.	Hist1h2ag	ENSMUSG00000069301.4_Hist1h2ag	chr13:22134348-22134818	-	470	protein_coding	3.29918	7.91759	3.86282	6.70228	4.07819	4.19338	3.58243	1.34272	4.64484	13.5785	7.42746	6.01956	6.0725	1.66282	3.85313	6.58775	11.257	2.26211	1.2047	0.0595919	0.783275	0.318392
ENSMUSG00000013766.5	.	Ly6g6e	ENSMUSG00000013766.5_Ly6g6e	chr17:35213847-35215749	+	1902	protein_coding	9.31519	20.7032	8.2577	14.5397	4.75788	9.22544	7.16485	16.1126	18.5793	27.157	12.998	24.0782	9.71599	8.31412	6.74298	17.1281	9.52513	16.9658	1.22363	0.0114035	0.80807	0.18496
ENSMUSG00000062808.4	.	Hist1h3d	ENSMUSG00000062808.4_Hist1h3d	chr13:23667632-23668880	+	1248	protein_coding	1.56107	4.25399	4.96719	1.24294	2.71879	0.838676	2.68682	0	7.43174	4.79242	2.7853	2.00652	7.287	6.6513	0.963283	0	2.59776	1.13106	1.30668	0.126278	-1.79328	0.10125
ENSMUSG00000021379.1	Id4	Id4	ENSMUSG00000021379.1_Id4	chr13:48356796-48359405	+	2609	protein_coding	25.3147	72.7599	36.2592	32.2877	22.43	25.999	31.3462	21.4835	57.596	102.238	64.9902	66.2152	31.577	59.8617	17.3391	38.2089	33.7709	24.8832	1.5205	2.33048e-06	-0.118507	0.762474
ENSMUSG00000007907.3	.	4931407G18Rik	ENSMUSG00000007907.3_4931407G18Rik	chr5:88408476-88410568	+	2092	protein_coding	3.52013	12.321	0	0.954299	3.39849	7.54809	1.79121	1.34272	9.28967	23.1634	2.7853	14.0456	0	0	0	0	1.73184	1.13106	1.77321	0.022815	4.49826	0.117268

## Sheet: 207zic3
#ensid	TFs	symbol	unique_symbol	position	strand	geneLength	gene_type	d1.ctrl_meanCPM	d1.zic3i_meanCPM	d2.ctrl_meanCPM	d2.zic3i_meanCPM	d1.ctrl_r1_CPM	d1.ctrl_r2_CPM	d1.ctrl_r3_CPM	d1.ctrl_r4_CPM	d1.zic3_r1_CPM	d1.zic3_r2_CPM	d1.zic3_r3_CPM	d1.zic3_r4_CPM	d2.ctrl_r1_CPM	d2.ctrl_r2_CPM	d2.ctrl_r3_CPM	d2.zic3_r1_CPM	d2.zic3_r2_CPM	d2.zic3_r3_CPM	d1-zic3i/control_log2FoldChange	d1-zic3i/control_pvalue	d2-zic3i/control_log2FoldChange	d2-zic3i/control_pvalue
ENSMUSG00000067860.5	Zic3	Zic3	ENSMUSG00000067860.5_Zic3	chrX:55275877-55294913	+	19036	protein_coding	3795.43	1573.76	1580.59	604.31	4037.4	3647.4	3603.02	3893.88	1799.41	1152.58	1495.7	1847.34	1573.99	1430.03	1737.76	679.855	599.217	533.858	-1.26991	4.86824e-22	-1.38941	5.60356e-19
ENSMUSG00000024354.5	.	Slc23a1	ENSMUSG00000024354.5_Slc23a1	chr18:35774258-35786898	-	12640	protein_coding	84.3599	40.492	411.541	199.253	122.346	89.7384	68.9617	56.3941	56.667	11.981	37.1373	56.1826	674.047	370.81	189.767	329.387	154.134	114.237	-1.06478	0.0109875	-1.04852	0.0246864
ENSMUSG00000033576.5	.	Apol6	ENSMUSG00000033576.5_Apol6	chr15:76875505-76887537	+	12032	protein_coding	183.767	92.4233	3.30854	2.48456	224.3	232.313	125.385	153.07	129.126	74.2825	61.2765	105.008	6.0725	0	3.85313	6.58775	0.865921	0	-0.993298	0.00771285	-0.694625	0.423592
ENSMUSG00000029337.1	.	Fgf5	ENSMUSG00000029337.1_Fgf5	chr5:98683203-98706049	+	22846	protein_coding	936.53	491.688	3597.64	2833.07	930.506	826.935	1089.06	899.62	475.631	310.708	635.976	544.436	3520.83	3945.88	3326.22	2644.32	3193.52	2661.37	-0.930051	3.03471e-06	-0.344251	0.129535
ENSMUSG00000059325.7	Hopx	Hopx	ENSMUSG00000059325.7_Hopx	chr5:77515468-77544186	-	28718	protein_coding	170.706	93.3728	140.623	92.2266	195.073	202.121	154.044	131.586	98.4705	94.2509	72.4177	108.352	122.664	184.573	114.631	88.2758	101.313	87.0912	-0.874266	1.15699e-05	-0.588626	0.0142065
ENSMUSG00000023903.7	.	Mmp25	ENSMUSG00000023903.7_Mmp25	chr17:23766425-23782236	-	15811	protein_coding	716.957	399.036	2480.03	2002.51	641.635	645.781	938.596	641.818	427.325	280.356	503.21	385.252	2269.9	2446.01	2724.16	1913.08	1931.87	2162.58	-0.846449	0.000147608	-0.30868	0.224984
ENSMUSG00000044337.5	.	Cxcr7	ENSMUSG00000044337.5_Cxcr7	chr1:92100555-92113326	+	12771	protein_coding	84.7632	47.4576	29.8588	14.7497	38.7428	41.0951	137.028	122.187	16.7214	39.9368	69.6324	63.5398	36.435	23.2795	29.8618	21.0808	12.9888	10.1795	-0.825398	0.0536612	-1.03993	0.0599054
ENSMUSG00000005125.6	.	Ndrg1	ENSMUSG00000005125.6_Ndrg1	chr15:66760883-66801202	-	40319	protein_coding	434.859	246.301	94.1711	96.3374	269.16	317.02	600.056	553.199	218.307	157.351	316.595	292.952	95.9454	74.8271	111.741	80.3705	53.6871	154.955	-0.818784	0.0315997	0.0251361	0.955936
ENSMUSG00000046879.5	.	Irgm1	ENSMUSG00000046879.5_Irgm1	chr11:48678747-48684922	-	6175	protein_coding	848.755	489.44	739.49	532.8	776.215	876.417	848.139	894.249	454.265	458.475	544.061	500.961	844.077	766.562	607.831	624.518	557.653	416.228	-0.793721	1.45968e-05	-0.47223	0.0266677
ENSMUSG00000000805.11	.	Car4	ENSMUSG00000000805.11_Car4	chr11:84771290-84779546	+	8256	protein_coding	415.4	242.684	2365.31	1913.42	481.906	225.604	609.012	345.078	219.236	87.861	404.796	258.841	2728.98	2208.23	2158.72	1897.27	2080.81	1762.18	-0.776505	0.0546443	-0.305844	0.509051
ENSMUSG00000001300.8	.	Efnb2	ENSMUSG00000001300.8_Efnb2	chr8:8617434-8661239	-	43805	protein_coding	1383.03	811.69	1367.04	1080.82	1572.14	1374.59	1257.43	1327.95	974.486	730.045	748.316	793.913	1577.63	1368.5	1154.98	1264.85	1095.39	882.223	-0.769579	5.38951e-06	-0.338868	0.0835066
ENSMUSG00000030310.7	.	Slc6a1	ENSMUSG00000030310.7_Slc6a1	chr6:114232629-114267516	+	34887	protein_coding	530.293	312.851	7.91857	6.96741	634.838	760.68	273.16	452.495	447.762	297.929	210.754	294.958	6.0725	9.97694	7.70626	6.58775	8.65921	5.65528	-0.762355	0.0245422	-0.139247	0.81833
ENSMUSG00000042417.4	.	Ccno	ENSMUSG00000042417.4_Ccno	chr13:113778010-113780986	+	2976	protein_coding	723.097	433.889	1048.35	747.006	1073.92	690.231	682.452	445.782	773.83	304.318	382.514	274.893	1332.31	1112.43	700.307	1038.23	703.994	498.795	-0.738699	0.0487894	-0.488966	0.258216
ENSMUSG00000043251.4	.	Exoc3l	ENSMUSG00000043251.4_Exoc3l	chr8:107813824-107819998	-	6174	protein_coding	1530.43	935.026	435.744	322.352	1906.55	1533.94	1407	1274.24	1348.86	753.208	791.952	846.083	499.159	480.556	327.516	346.515	396.592	223.949	-0.711809	0.00224891	-0.431322	0.117053
ENSMUSG00000022286.9	Grhl2	Grhl2	ENSMUSG00000022286.9_Grhl2	chr15:37162791-37293324	+	130533	protein_coding	2457.97	1529.07	1807.88	1496.82	2888.04	2413.71	2262.3	2267.85	1935.04	1084.68	1413.07	1683.47	1843.61	1782.55	1797.49	1702.27	1395.86	1392.33	-0.685366	1.51532e-05	-0.273021	0.137651
ENSMUSG00000040152.8	.	Thbs1	ENSMUSG00000040152.8_Thbs1	chr2:117937612-117952869	+	15257	protein_coding	729.035	456.639	538.051	593.113	1365.51	631.523	463.924	455.181	819.349	333.073	303.597	370.537	731.129	354.182	528.842	760.226	432.095	587.018	-0.676601	0.0798883	0.138943	0.755916
ENSMUSG00000038916.6	.	6330407J23Rik	ENSMUSG00000038916.6_6330407J23Rik	chr10:28863802-28919436	+	55634	protein_coding	209.162	131.898	169.346	150.964	271.199	231.475	167.478	166.497	183.007	130.194	82.6304	131.761	148.169	221.156	138.713	164.694	155.866	132.333	-0.66911	0.0150858	-0.159216	0.621368
ENSMUSG00000022358.5	.	Fbxo32	ENSMUSG00000022358.5_Fbxo32	chr15:58011634-58046433	-	34799	protein_coding	136.723	86.8179	116.355	130.017	140.018	140.059	121.802	145.013	110.547	71.0875	90.0579	75.5789	131.166	108.084	109.814	152.836	137.681	99.5328	-0.661423	0.000140626	0.156612	0.446135
ENSMUSG00000000120.6	.	Ngfr	ENSMUSG00000000120.6_Ngfr	chr11:95430132-95449049	-	18917	protein_coding	487.054	311.349	84.2487	61.7277	493.46	400.887	546.32	507.547	383.663	215.659	315.667	330.407	105.661	56.536	90.5486	89.5934	42.4301	53.1596	-0.645699	0.00663205	-0.480978	0.118754
ENSMUSG00000044317.6	.	Gpr4	ENSMUSG00000044317.6_Gpr4	chr7:19797887-19809525	+	11638	protein_coding	152.17	97.5779	52.1391	52.1816	198.472	117.415	155.836	136.957	103.115	63.8989	104.913	118.385	41.293	51.5475	63.5767	52.702	45.0279	58.8149	-0.644284	0.00975115	-0.0116388	0.971213
ENSMUSG00000045333.9	Zfp423	Zfp423	ENSMUSG00000045333.9_Zfp423	chr8:90185709-90483494	-	297785	protein_coding	1215.84	786.439	620.808	516.575	1393.38	1358.66	1090.85	1020.46	985.634	726.85	631.334	801.939	568.386	708.363	585.676	507.256	551.592	490.878	-0.629992	6.77624e-05	-0.262014	0.161235
ENSMUSG00000040183.6	.	Ankrd6	ENSMUSG00000040183.6_Ankrd6	chr4:32891010-33037816	-	146806	protein_coding	962.303	630.868	813.151	597.654	838.067	1059.25	934.118	1017.78	548.091	557.518	681.469	736.393	728.7	911.228	799.525	582.357	615.67	594.935	-0.607046	3.18139e-06	-0.441584	0.00390634
ENSMUSG00000039089.7	L3mbtl3	L3mbtl3	ENSMUSG00000039089.7_L3mbtl3	chr10:25994274-26094991	-	100717	protein_coding	430.909	285.995	591.409	429.923	513.172	451.208	337.644	421.613	338.144	271.57	250.677	283.588	646.114	673.444	454.669	436.109	444.217	409.442	-0.594145	5.44819e-05	-0.454924	0.00721065
ENSMUSG00000026443.3	.	Lrrn2	ENSMUSG00000026443.3_Lrrn2	chr1:134776850-134836582	+	59732	protein_coding	418.425	277.67	54.3852	44.068	401.701	607.202	298.237	366.562	309.346	368.217	190.329	242.789	59.5105	63.1873	40.4579	44.7967	43.296	44.1111	-0.592431	0.0178484	-0.289314	0.390043
ENSMUSG00000022723.8	.	Crybg3	ENSMUSG00000022723.8_Crybg3	chr16:59491914-59555578	-	63664	protein_coding	407.256	270.598	189.769	172.479	436.366	257.474	396.754	538.429	317.707	194.093	272.959	297.634	202.821	143.003	223.482	169.964	150.67	196.804	-0.58741	0.00967009	-0.146685	0.589872
ENSMUSG00000016458.6	Wt1	Wt1	ENSMUSG00000016458.6_Wt1	chr2:104966686-105013773	+	47087	protein_coding	1078.46	719.404	1940.94	1484.14	990.319	1047.51	1105.18	1170.85	812.846	503.204	724.177	837.388	1944.41	2482.6	1395.8	1611.36	1825.36	1015.69	-0.583646	0.00772218	-0.385749	0.126023
ENSMUSG00000027171.4	.	Prrg4	ENSMUSG00000027171.4_Prrg4	chr2:104670898-104690033	-	19135	protein_coding	528.095	356.376	784.047	590.065	535.602	456.24	517.661	602.88	310.275	301.922	344.448	468.857	733.558	696.723	921.862	592.897	521.284	656.012	-0.563129	0.000539332	-0.413411	0.0268846
ENSMUSG00000034936.2	.	Arl4d	ENSMUSG00000034936.2_Arl4d	chr11:101526855-101529146	+	2291	protein_coding	403.107	277.692	348.22	210.85	571.626	352.244	368.99	319.566	444.046	167.735	277.601	221.386	455.437	354.182	235.041	300.401	189.637	142.513	-0.540618	0.092781	-0.724898	0.053052
ENSMUSG00000078236.3	Pou3f1	Pou3f1	ENSMUSG00000078236.3_Pou3f1	chr4:124334896-124337899	+	3003	protein_coding	2500.35	1725.64	7599.27	7102.85	2571.3	2277.85	3116.71	2035.56	2078.1	1254.02	1997.99	1572.44	7216.55	9212.05	6369.23	7770.91	7779.43	5758.2	-0.535718	0.0044257	-0.0971944	0.653471
ENSMUSG00000019929.8	.	Dcn	ENSMUSG00000019929.8_Dcn	chr10:96942245-96980777	+	38532	protein_coding	31.5452	21.7839	413.234	333.284	24.4691	31.8697	40.3023	29.5398	21.3662	13.5785	28.7814	23.4094	432.362	533.767	273.572	343.88	428.631	227.342	-0.535287	0.135732	-0.306414	0.394207
ENSMUSG00000021061.8	.	Spnb1	ENSMUSG00000021061.8_Spnb1	chr12:77681475-77811534	-	130059	protein_coding	911.36	629.978	1532.6	1110.48	878.849	842.87	977.107	946.615	721.807	489.625	661.044	647.437	1633.5	1376.82	1587.49	1171.3	879.776	1280.35	-0.532752	0.000246942	-0.467072	0.00509553
ENSMUSG00000033998.8	.	Kcnk1	ENSMUSG00000033998.8_Kcnk1	chr8:128519002-128554583	+	35581	protein_coding	651.546	452.312	1700.65	1196.59	633.478	461.272	834.705	676.729	436.615	242.017	639.69	490.929	1751.31	1425.04	1925.6	1267.48	1011.4	1310.89	-0.526698	0.0249302	-0.508132	0.059039
ENSMUSG00000023393.9	.	Slc17a9	ENSMUSG00000023393.9_Slc17a9	chr2:180459968-180476985	+	17017	protein_coding	509.974	358.249	265.86	175.542	524.047	576.171	436.16	503.519	438.472	378.601	274.816	341.108	333.987	295.983	167.611	220.031	184.441	122.154	-0.509898	0.0157627	-0.59493	0.0189489
ENSMUSG00000043687.8	.	1190005I06Rik	ENSMUSG00000043687.8_1190005I06Rik	chr8:123132502-123158392	-	25890	protein_coding	672.054	473.638	381.941	308.522	645.033	650.813	815.002	577.368	541.588	289.143	551.489	512.331	355.848	430.671	359.304	251.652	351.564	322.351	-0.506316	0.00602162	-0.30217	0.167459
ENSMUSG00000027381.10	.	Bcl2l11	ENSMUSG00000027381.10_Bcl2l11	chr2:127951774-127988283	+	36509	protein_coding	852.365	602.876	1403.03	1038.91	814.278	604.686	1147.27	843.226	590.823	428.123	746.459	646.099	1298.3	1416.73	1494.05	1122.55	908.351	1085.81	-0.49966	0.015289	-0.434132	0.0671456
ENSMUSG00000030930.7	.	Chst15	ENSMUSG00000030930.7_Chst15	chr7:139427463-139508911	-	81448	protein_coding	345.668	243.977	626.463	526.735	267.801	355.599	367.199	392.073	204.373	214.061	273.887	283.588	550.168	741.62	587.602	475.635	574.106	530.465	-0.497216	0.0035931	-0.245978	0.204054
ENSMUSG00000032846.8	.	Zswim6	ENSMUSG00000032846.8_Zswim6	chr13:108514698-108680258	-	165560	protein_coding	587.882	419.087	484.941	422.43	685.135	508.238	555.276	602.88	454.265	354.639	411.295	456.149	468.797	463.928	522.099	397.9	411.312	458.077	-0.489054	5.65632e-06	-0.202012	0.117136
ENSMUSG00000026473.9	.	Glul	ENSMUSG00000026473.9_Glul	chr1:155747074-155756853	+	9779	protein_coding	7554.86	5436.4	3544.64	3084.94	6924.76	7030.62	8163.45	8100.61	5440.03	4195.76	6060.8	6048.99	3565.77	3245.83	3822.31	2830.1	3127.71	3297.03	-0.474567	7.16478e-05	-0.200739	0.149013
ENSMUSG00000040430.11	.	Pitpnc1	ENSMUSG00000040430.11_Pitpnc1	chr11:107069206-107332034	-	262828	protein_coding	1798.37	1314.07	1271.87	1016.14	1955.49	1852.64	1594.18	1791.18	1515.15	1218.07	1163.33	1359.75	1271.58	1396.77	1147.27	1005.29	1147.35	895.796	-0.453168	2.78812e-06	-0.319266	0.00531148
ENSMUSG00000039713.10	.	Plekhg5	ENSMUSG00000039713.10_Plekhg5	chr4:151446607-151489509	+	42902	protein_coding	1846.94	1355	747.691	502.813	1813.43	1918.89	1991.83	1663.63	1376.73	1292.36	1315.59	1435.33	669.189	759.911	813.974	508.574	472.793	527.072	-0.447341	4.47817e-05	-0.574573	1.788e-05
ENSMUSG00000036390.6	.	Gadd45a	ENSMUSG00000036390.6_Gadd45a	chr6:66985090-66987400	-	2310	protein_coding	2084.84	1530.36	789.285	740.108	2088.71	2033.79	2319.62	1897.26	1667.5	1198.9	1774.23	1480.81	692.265	841.389	834.203	681.173	794.915	744.234	-0.447137	0.000248468	-0.0907919	0.534086
ENSMUSG00000036282.8	.	Naa30	ENSMUSG00000036282.8_Naa30	chr14:49791901-49810706	+	18805	protein_coding	887.164	651.185	965.004	735.955	838.067	816.871	945.76	947.958	595.468	491.223	728.819	789.231	991.031	834.738	1069.24	843.232	736.899	627.736	-0.444665	0.00321905	-0.393663	0.0246934
ENSMUSG00000058186.6	.	Gm13242	ENSMUSG00000058186.6_Gm13242	chr4:145104787-145294344	+	189557	protein_coding	2212.78	1626.78	1542.33	1516.5	2456.43	2031.27	1818.98	2544.45	1225.31	1352.26	1579.26	2350.3	1988.14	1297	1341.85	2027.71	1519.69	1002.11	-0.443261	0.0506386	-0.0249974	0.924189
ENSMUSG00000068699.5	.	Flnc	ENSMUSG00000068699.5_Flnc	chr6:29383153-29411888	+	28735	protein_coding	518.362	381.839	4294.78	3009.89	407.819	348.051	728.128	589.452	332.57	234.03	527.349	433.408	4527.65	4772.3	3584.37	3303.1	2988.29	2738.28	-0.43998	0.110074	-0.512773	0.1028
ENSMUSG00000059436.5	Max	Max	ENSMUSG00000059436.5_Max	chr12:78038256-78063235	-	24979	protein_coding	2440.52	1801.23	2035.33	1294.08	2501.29	2342.42	2600.84	2317.53	1892.31	1600.67	1843.87	1868.07	2093.8	2228.18	1784	1442.72	1297.15	1142.37	-0.438773	2.41049e-06	-0.652162	2.56457e-09
ENSMUSG00000074867.3	.	Zfp808	ENSMUSG00000074867.3_Zfp808	chr13:62231276-62274779	+	43503	protein_coding	323.169	240.119	249.843	253.555	329.653	283.473	265.995	413.557	173.717	223.646	224.681	338.433	282.978	186.236	280.315	299.084	269.301	192.279	-0.424315	0.110735	0.0168953	0.956629
ENSMUSG00000063354.5	.	Slc39a4	ENSMUSG00000063354.5_Slc39a4	chr15:76442815-76447322	-	4507	protein_coding	1614.84	1205.78	680.417	602.411	1679.53	1315.04	1951.53	1513.24	1339.57	893.786	1327.66	1262.1	735.987	680.095	625.17	699.619	501.368	606.246	-0.42207	0.00254875	-0.177932	0.2857
ENSMUSG00000036098.8	Gm98	Gm98	ENSMUSG00000036098.8_Gm98	chr19:10282762-10315238	-	32476	protein_coding	6653.84	4983.65	5385.74	5006.37	6962.82	7042.37	6582.71	6027.45	5257.95	4651.04	4759.14	5266.45	5270.93	6132.49	4753.8	4948.72	5668.32	4402.07	-0.417288	8.54069e-06	-0.104001	0.338824
ENSMUSG00000045817.7	Zfp36l2	Zfp36l2	ENSMUSG00000045817.7_Zfp36l2	chr17:84583271-84587287	-	4016	protein_coding	1249.77	937.097	2002.07	1472.37	1017.51	1116.28	1635.38	1229.93	907.601	666.146	1175.39	999.247	1924.98	2145.04	1936.2	1470.39	1502.37	1444.36	-0.415274	0.0198523	-0.442975	0.0310821
ENSMUSG00000032667.10	.	Pon2	ENSMUSG00000032667.10_Pon2	chr6:5214147-5248455	-	34308	protein_coding	210.321	157.193	277.255	285.351	202.55	114.06	229.275	295.398	144.919	87.861	198.684	197.308	258.688	267.715	305.361	297.766	241.592	316.695	-0.415055	0.144344	0.0395271	0.903776
ENSMUSG00000072568.3	.	Fam84b	ENSMUSG00000072568.3_Fam84b	chr15:60650551-60656635	-	6084	protein_coding	94.8242	71.1957	1085.51	905.739	93.7983	88.061	112.846	84.5911	67.8146	75.8799	66.8471	74.2412	1080.9	992.706	1182.91	918.332	788.854	1010.03	-0.414818	0.0223874	-0.263294	0.134233
ENSMUSG00000024036.8	.	Slc37a1	ENSMUSG00000024036.8_Slc37a1	chr17:31432428-31487641	+	55213	protein_coding	801.326	602.316	449.254	301.782	846.903	920.867	732.606	704.926	697.654	571.096	483.713	656.801	454.223	482.219	411.322	343.88	286.62	274.846	-0.413585	0.000471402	-0.574081	8.65191e-05
ENSMUSG00000026389.10	.	Steap3	ENSMUSG00000026389.10_Steap3	chr1:122087334-122169282	-	81948	protein_coding	1674.22	1259.06	1271.62	883.156	1910.63	1516.33	1666.72	1603.2	1594.11	914.553	1232.03	1295.54	1614.07	1089.15	1111.63	1135.73	685.809	827.932	-0.411647	0.0308835	-0.52799	0.017306
ENSMUSG00000029475.11	.	Kdm2b	ENSMUSG00000029475.11_Kdm2b	chr5:123320677-123462883	-	142206	protein_coding	6097.25	4593.4	3529.51	3286.27	6494.51	6612.96	5271.54	6010	5023.85	4409.82	3897.56	5042.39	3500.19	3422.09	3666.25	3197.69	3293.96	3367.15	-0.408587	3.25368e-05	-0.103266	0.36776
ENSMUSG00000024427.6	.	Spry4	ENSMUSG00000024427.6_Spry4	chr18:38745922-38760922	-	15000	protein_coding	1663.15	1256.67	746.399	664.355	1661.86	1424.91	1762.55	1803.27	1300.55	953.691	1397.29	1375.14	748.132	723.328	767.736	715.429	644.245	633.391	-0.403939	0.00680605	-0.169309	0.337751
ENSMUSG00000027985.8	Lef1	Lef1	ENSMUSG00000027985.8_Lef1	chr3:130813389-130927274	+	113885	protein_coding	1419.27	1074.18	2030.52	1843.06	1397.46	1409.82	1685.53	1184.28	1226.24	980.049	1137.33	953.097	1946.84	2188.28	1956.43	1728.62	2093.8	1706.76	-0.40343	0.00596284	-0.138632	0.412006
ENSMUSG00000023845.6	.	Lnpep	ENSMUSG00000023845.6_Lnpep	chr17:17664687-17761453	-	96766	protein_coding	485.922	367.166	328.659	281.423	604.931	486.432	283.012	569.312	388.308	368.217	255.319	456.818	405.643	282.68	297.654	338.61	239.86	265.798	-0.402848	0.0913091	-0.227156	0.417212
ENSMUSG00000078497.3	.	Gm13145	ENSMUSG00000078497.3_Gm13145	chr4:146735412-146765113	+	29701	protein_coding	1394.11	1056.11	780.133	858.966	1452.51	1291.56	1133.84	1698.54	871.371	976.854	927.503	1448.71	1032.32	668.455	639.62	1097.52	831.284	648.095	-0.399485	0.0755524	0.137971	0.597797
ENSMUSG00000046324.6	.	Ermp1	ENSMUSG00000046324.6_Ermp1	chr19:29682704-29722905	-	40201	protein_coding	3827.31	2903.92	2697.84	2220.43	4374.53	3865.46	3206.27	3862.99	3232.81	2666.98	2626.53	3089.37	3035.03	2494.24	2564.26	2475.68	2062.62	2122.99	-0.398506	0.000139853	-0.282125	0.0208345
ENSMUSG00000001943.6	.	Vsig2	ENSMUSG00000001943.6_Vsig2	chr9:37346840-37351790	+	4950	protein_coding	136.738	104.437	31.6127	17.5642	153.612	135.027	125.385	132.929	135.629	82.2698	109.555	90.2934	25.5045	36.5821	32.7516	15.8106	19.9162	16.9658	-0.395104	0.084867	-0.824013	0.0222573
ENSMUSG00000040389.9	.	Wdr47	ENSMUSG00000040389.9_Wdr47	chr3:108394197-108448637	+	54440	protein_coding	729.29	556.713	471.836	496.822	816.997	747.261	657.375	695.527	587.107	543.939	565.415	530.39	474.869	507.161	433.477	537.56	541.201	411.704	-0.393424	3.83044e-05	0.0808908	0.488741
ENSMUSG00000055538.6	.	Zcchc24	ENSMUSG00000055538.6_Zcchc24	chr14:26531126-26588342	-	57216	protein_coding	599.969	460.692	1104.2	836.133	715.042	619.782	542.737	522.317	564.812	407.355	417.794	452.805	1074.83	1305.32	932.458	843.232	915.278	749.89	-0.386533	0.00130354	-0.396256	0.00372436
ENSMUSG00000023992.8	.	Trem2	ENSMUSG00000023992.8_Trem2	chr17:48485726-48491598	+	5872	protein_coding	73.6522	55.97	24.1438	26.6627	64.5713	80.5129	68.9617	80.563	62.2408	49.5216	44.5647	67.5528	24.29	36.5821	11.5594	28.9861	32.905	18.0969	-0.384525	0.0871737	0.24043	0.477011
ENSMUSG00000021728.7	.	Emb	ENSMUSG00000021728.7_Emb	chr13:118009432-118062905	+	53473	protein_coding	6153.93	4718.84	8459.75	8310.04	5218.72	5091.6	7116.49	7188.9	3950.9	3499.26	5949.39	5475.79	8053.34	7577.49	9748.42	7238.62	8394.24	9297.27	-0.382861	0.044801	-0.0258534	0.90656
ENSMUSG00000005360.8	.	Slc1a3	ENSMUSG00000005360.8_Slc1a3	chr15:8584124-8660764	-	76640	protein_coding	368.825	281.437	747.298	586.644	302.465	358.954	378.842	435.04	196.941	233.231	298.955	396.622	795.497	731.643	714.756	579.722	567.178	613.032	-0.382103	0.0255748	-0.349357	0.0721361
ENSMUSG00000056300.7	.	Gm13247	ENSMUSG00000056300.7_Gm13247	chr4:145658647-145696012	-	37365	protein_coding	2397.13	1842.86	1461.14	1722.27	2383.02	1665.61	2329.47	3210.43	1381.37	1421.75	2031.41	2536.91	1764.67	1217.19	1401.58	2230.61	1595.89	1340.3	-0.37854	0.087988	0.236332	0.357995
ENSMUSG00000022641.8	Bbx	Bbx	ENSMUSG00000022641.8_Bbx	chr16:50191957-50432503	-	240546	protein_coding	1144.58	881.627	1156.69	1027.02	1211.9	870.546	1272.66	1223.21	853.721	734.837	900.579	1037.37	1215.71	854.692	1399.65	982.892	849.468	1248.68	-0.376111	0.0740363	-0.173598	0.476266
ENSMUSG00000040296.8	.	Ddx58	ENSMUSG00000040296.8_Ddx58	chr4:40150855-40186861	-	36006	protein_coding	1260.05	970.337	372.38	295.661	1293.46	1176.66	1118.61	1451.48	999.569	904.968	908.006	1068.81	423.86	317.599	375.68	314.894	266.704	305.385	-0.375518	0.00590508	-0.339966	0.0445561
ENSMUSG00000071235.4	.	Vrtn	ENSMUSG00000071235.4_Vrtn	chr12:85981969-85992405	+	10436	protein_coding	562.303	433.952	2177.56	2002.24	520.648	417.661	800.672	510.232	390.166	312.306	581.198	452.136	2194.6	2311.33	2026.75	2105.44	2137.96	1763.31	-0.374354	0.103534	-0.120856	0.644998
ENSMUSG00000049470.6	Aff4	Aff4	ENSMUSG00000049470.6_Aff4	chr11:53164335-53235332	+	70997	protein_coding	4559.35	3520.07	3600.94	3248.99	4647.09	4255.44	4068.74	5266.13	3328.49	3255.65	3214.23	4281.91	3473.47	2971.47	4357.89	3158.17	2909.49	3679.32	-0.372726	0.010667	-0.149393	0.376913
ENSMUSG00000028042.8	Zbtb7b	Zbtb7b	ENSMUSG00000028042.8_Zbtb7b	chr3:89181566-89197600	-	16034	protein_coding	986.04	763.638	896.21	778.631	1072.56	833.644	1170.56	867.395	854.65	668.542	783.597	747.763	889.013	946.147	853.468	834.009	672.821	829.063	-0.371469	0.000988816	-0.203777	0.123656
ENSMUSG00000051043.8	.	Gprc5c	ENSMUSG00000051043.8_Gprc5c	chr11:114712466-114733931	+	21465	protein_coding	1188.14	919.627	1410.52	1193.64	1293.46	1062.6	1240.41	1156.08	915.033	808.321	1031.49	923.668	1414.89	1220.51	1596.16	1126.5	1056.42	1397.98	-0.370763	0.000631775	-0.244377	0.0517825
ENSMUSG00000054196.5	.	Cthrc1	ENSMUSG00000054196.5_Cthrc1	chr15:38908478-38918665	+	10187	protein_coding	112.243	87.5081	604.397	496.098	140.697	88.8997	122.698	96.6756	103.115	68.6913	103.984	74.2412	738.416	542.081	532.695	608.708	426.033	453.553	-0.369112	0.143908	-0.286515	0.297859
ENSMUSG00000068134.7	.	Zfp120	ENSMUSG00000068134.7_Zfp120	chr2:149940142-149962444	-	22302	protein_coding	181.83	139.828	192.988	183.792	180.12	170.251	180.912	196.037	109.618	116.615	141.122	191.957	161.528	167.945	249.49	180.504	188.771	182.1	-0.369048	0.02931	-0.0809383	0.682904
ENSMUSG00000078872.3	.	Gm14401	ENSMUSG00000078872.3_Gm14401	chr2:176859025-176871739	+	12714	protein_coding	488.596	377.602	178.521	163.385	472.39	513.27	345.704	623.02	312.133	388.186	313.81	496.279	184.604	186.236	164.721	154.153	184.441	151.561	-0.366092	0.0401945	-0.121074	0.585117
ENSMUSG00000032577.9	.	Mapkapk3	ENSMUSG00000032577.9_Mapkapk3	chr9:107157258-107192208	-	34950	protein_coding	1873.86	1454.77	2300.18	1581.79	1674.77	1949.08	1889.73	1981.85	1342.36	1413.76	1398.22	1664.74	2226.18	2407.77	2266.6	1577.11	1550.86	1617.41	-0.36252	9.28726e-06	-0.539619	1.389e-08
ENSMUSG00000034998.12	Foxn2	Foxn2	ENSMUSG00000034998.12_Foxn2	chr17:88840051-88889873	+	49822	protein_coding	1049.5	820.621	786.408	671.923	1194.23	996.348	970.837	1036.58	823.994	785.956	762.243	910.291	779.708	718.34	861.175	740.463	585.363	689.944	-0.355102	4.44496e-05	-0.236599	0.0242165
ENSMUSG00000024613.8	.	Tcof1	ENSMUSG00000024613.8_Tcof1	chr18:60973414-61008613	-	35199	protein_coding	7904.76	6187.86	7480.7	5247.04	8452.72	7547.25	8121.36	7497.73	7332.34	5203.77	5730.28	6485.07	7408.45	7550.88	7482.78	5317.63	4943.54	5479.96	-0.353589	2.61272e-05	-0.511869	1.54724e-07
ENSMUSG00000044786.5	.	Zfp36	ENSMUSG00000044786.5_Zfp36	chr7:29161803-29164274	-	2471	protein_coding	266.154	209.687	326.02	249.585	255.566	211.346	376.155	221.548	250.821	158.15	252.533	177.243	295.123	334.228	348.708	249.017	240.726	259.012	-0.349237	0.0759446	-0.386175	0.0910512
ENSMUSG00000055560.5	.	Zfp459	ENSMUSG00000055560.5_Zfp459	chr13:67506658-67514893	-	8235	protein_coding	754.945	591.63	211.042	185.02	638.916	733.003	674.392	973.469	392.024	613.429	581.198	779.867	201.607	194.55	236.968	158.106	192.234	204.721	-0.348149	0.0771637	-0.191126	0.428178
ENSMUSG00000032717.8	.	Mdfi	ENSMUSG00000032717.8_Mdfi	chr17:47952277-47971640	-	19363	protein_coding	205.666	161.864	538.799	480.071	171.284	212.185	244.501	194.694	158.853	127.798	199.613	161.19	399.57	666.792	550.034	433.474	490.977	515.761	-0.346611	0.0729519	-0.163126	0.448662
ENSMUSG00000027189.10	.	Trim44	ENSMUSG00000027189.10_Trim44	chr2:102140276-102247985	-	107709	protein_coding	2716.3	2141.4	2265.08	2267.15	3219.73	2696.34	2345.59	2603.53	2421.82	2248.44	1813.23	2082.1	2387.71	2128.41	2279.13	2396.62	2288.63	2116.2	-0.343805	0.00133673	0.000630602	0.995963
ENSMUSG00000041488.8	.	Stx3	ENSMUSG00000041488.8_Stx3	chr19:11849609-11893893	-	44284	protein_coding	1506.94	1188.04	2354.48	2326.33	1113.34	1600.19	1639.86	1674.37	866.726	1226.06	1368.51	1290.86	2263.83	2687.12	2112.48	2166.05	2806.45	2006.49	-0.341695	0.0317798	-0.0160196	0.930312
ENSMUSG00000000861.9	Bcl11a	Bcl11a	ENSMUSG00000000861.9_Bcl11a	chr11:23978056-24074123	+	96067	protein_coding	342.518	270.036	559.807	489.551	288.871	410.113	344.808	326.28	238.745	307.513	263.675	270.211	429.933	673.444	576.043	467.73	524.748	476.174	-0.341278	0.00848661	-0.187279	0.201996
ENSMUSG00000064194.6	.	Zfp936	ENSMUSG00000064194.6_Zfp936	chr7:50442540-50445851	+	3311	protein_coding	652.341	514.282	338.128	336.823	719.12	566.945	536.468	786.832	351.15	492.022	514.351	699.607	429.933	281.017	303.434	454.555	319.525	236.391	-0.341082	0.144406	-0.00888743	0.974212
ENSMUSG00000049516.7	.	Spty2d1	ENSMUSG00000049516.7_Spty2d1	chr7:54245766-54263781	-	18015	protein_coding	469.667	369.235	1280.09	1047.36	444.522	400.887	506.913	526.345	292.625	337.865	410.367	436.084	1253.36	1345.22	1241.67	1014.51	1156	971.576	-0.340773	0.0054247	-0.287473	0.0346178
ENSMUSG00000039552.7	.	Rsph4a	ENSMUSG00000039552.7_Rsph4a	chr10:33624917-33635827	+	10910	protein_coding	303.509	239.331	51.407	33.6838	311.981	331.277	239.127	331.651	198.799	258.791	206.112	293.621	60.725	48.2219	45.2743	26.351	44.162	30.5385	-0.337835	0.0485461	-0.577053	0.0331326
ENSMUSG00000071369.4	.	Map3k5	ENSMUSG00000071369.4_Map3k5	chr10:19654278-19862559	+	208281	protein_coding	524.332	416.83	418.401	525.997	675.619	577.848	359.138	484.721	492.353	392.179	362.088	420.7	393.498	415.706	446	527.02	538.603	512.368	-0.334643	0.0227992	0.329384	0.0561733
ENSMUSG00000020520.8	.	Galnt10	ENSMUSG00000020520.8_Galnt10	chr11:57458944-57601016	+	142072	protein_coding	472.123	373.31	296.997	263.356	445.202	477.207	431.682	534.401	375.303	345.054	331.45	441.434	274.477	261.063	355.451	229.254	240.726	320.089	-0.332841	0.00773811	-0.183254	0.234288
ENSMUSG00000030946.6	.	Lhpp	ENSMUSG00000030946.6_Lhpp	chr7:139802322-139898103	+	95781	protein_coding	1028.79	819.526	1739.2	1419.3	967.889	1225.31	1063.98	857.996	890.879	881.805	860.656	644.762	1761.02	1917.24	1539.33	1371.57	1633.13	1253.21	-0.331138	0.00749235	-0.290732	0.0406004
ENSMUSG00000065999.7	Gm13154	Gm13154	ENSMUSG00000065999.7_Gm13154	chr4:146927386-146959307	+	31921	protein_coding	1813.46	1441.29	1359.09	1602.23	1814.11	1548.2	1556.56	2334.98	1107.33	1249.22	1400.08	2008.53	1465.9	1142.36	1469.01	2003.99	1677.29	1125.4	-0.330031	0.0866342	0.236255	0.289931
ENSMUSG00000024180.7	.	Tmem8	ENSMUSG00000024180.7_Tmem8	chr17:26250261-26260199	+	9938	protein_coding	1588.17	1263.89	354.567	318.204	1459.99	1803.15	1603.14	1486.39	1203.01	1258.81	1253.38	1340.36	343.703	300.971	419.028	309.624	250.251	394.738	-0.329479	0.00704912	-0.169626	0.272923
ENSMUSG00000027500.8	.	Stmn2	ENSMUSG00000027500.8_Stmn2	chr3:8509527-8561604	+	52077	protein_coding	3572.25	2843.97	1086.63	945.031	3913.02	4328.41	2590.09	3457.49	3370.29	3083.92	2240.31	2681.38	1129.48	1162.31	968.099	865.63	1125.7	843.767	-0.329083	0.0773131	-0.199683	0.359628
ENSMUSG00000036553.9	.	Sh3tc1	ENSMUSG00000036553.9_Sh3tc1	chr5:36039829-36071925	-	32096	protein_coding	615.576	490.706	121.169	92.5501	685.135	611.395	574.979	590.795	639.129	405.758	419.651	498.286	112.948	114.735	135.823	133.072	59.7485	84.8291	-0.328162	0.086789	-0.414019	0.0971214
ENSMUSG00000074570.6	.	Cass4	ENSMUSG00000074570.6_Cass4	chr2:172219294-172259257	+	39963	protein_coding	684.718	546.583	422.271	422.353	717.081	760.68	583.04	678.072	591.752	537.549	531.991	525.039	349.776	437.323	479.715	374.184	467.597	425.277	-0.326415	0.00763731	0.00242529	0.986908
ENSMUSG00000034330.9	.	Plcg2	ENSMUSG00000034330.9_Plcg2	chr8:120022191-120159040	+	136849	protein_coding	1955.78	1563.4	6797.22	5411.87	1743.42	1517.17	2563.23	1999.3	1595.97	1135.8	1970.13	1551.71	6527.93	7535.92	6327.8	5004.05	5758.37	5473.18	-0.323058	0.0400863	-0.328502	0.0688114
ENSMUSG00000027660.9	Skil	Skil	ENSMUSG00000027660.9_Skil	chr3:30993980-31021499	+	27519	protein_coding	2473.49	1981.18	6024.93	5370.2	2291.94	1996.05	2850.72	2755.25	1627.55	1662.97	2271.87	2362.34	6193.95	5838.18	6042.67	5658.87	5231.89	5219.82	-0.319321	0.0241731	-0.16611	0.30742
ENSMUSG00000028967.4	.	Errfi1	ENSMUSG00000028967.4_Errfi1	chr4:150228028-150243001	+	14973	protein_coding	533.385	427.419	515.128	456.754	507.054	469.659	579.457	577.368	420.822	309.91	496.711	482.234	533.165	450.625	561.594	496.716	379.273	494.271	-0.317737	0.0257351	-0.180373	0.280087
ENSMUSG00000033318.6	.	Gstt2	ENSMUSG00000033318.6_Gstt2	chr10:75294590-75297626	-	3036	protein_coding	195.06	156.857	758.324	469.763	153.612	233.991	227.484	165.154	132.842	167.735	181.044	145.807	739.63	917.879	617.464	467.73	511.759	429.801	-0.31756	0.0388291	-0.684995	3.4351e-05
ENSMUSG00000001435.8	.	Col18a1	ENSMUSG00000001435.8_Col18a1	chr10:76514923-76629293	-	114370	protein_coding	15832.4	12720.9	14308.3	11761.2	16395.7	16138.7	15715.2	15080	14303.3	11200.7	12232.1	13147.4	14860.6	14649.5	13414.7	12736.7	10877.7	11669.1	-0.315835	4.36721e-05	-0.282912	0.00156413
ENSMUSG00000047547.8	.	Cltb	ENSMUSG00000047547.8_Cltb	chr13:54693762-54712705	-	18943	protein_coding	1187.31	955.747	410.661	310.146	1264.24	1242.08	1112.34	1130.57	1097.11	883.402	927.503	914.973	377.709	395.752	458.523	279.32	315.195	335.923	-0.315297	0.00074743	-0.407091	0.000916442
ENSMUSG00000039531.6	Zufsp	Zufsp	ENSMUSG00000039531.6_Zufsp	chr10:33638953-33671065	-	32112	protein_coding	365.898	292.892	315.111	308.755	388.787	391.662	283.012	400.129	255.466	316.3	267.388	332.413	370.422	274.366	300.544	288.543	351.564	286.157	-0.31529	0.00696254	-0.0281998	0.840807
ENSMUSG00000023087.9	.	Ccrn4l	ENSMUSG00000023087.9_Ccrn4l	chr3:51028369-51055566	+	27197	protein_coding	1786.54	1436.98	1058.27	1109.47	1841.3	1447.56	1950.63	1906.66	1490.06	1015.19	1674.89	1567.76	1065.12	952.798	1156.9	1125.19	1038.24	1164.99	-0.313978	0.0374861	0.0664106	0.706621
ENSMUSG00000020439.10	.	Smtn	ENSMUSG00000020439.10_Smtn	chr11:3417526-3440615	-	23089	protein_coding	1521.04	1226.02	1188.56	802.918	1728.47	1812.38	1239.52	1303.78	1496.57	1242.83	996.207	1168.46	1170.78	1262.08	1132.82	810.293	763.742	834.719	-0.312531	0.0263848	-0.565521	0.00060796
ENSMUSG00000001507.9	.	Itga3	ENSMUSG00000001507.9_Itga3	chr11:94905788-94938115	-	32327	protein_coding	3137.37	2528.71	3882.01	3418.89	3552.1	3015.88	2899.97	3081.53	2868.65	2153.39	2407.42	2685.39	4106.22	4353.27	3186.54	3811.67	3623.01	2821.98	-0.311392	0.0242734	-0.182648	0.252644
ENSMUSG00000025986.5	.	Slc39a10	ENSMUSG00000025986.5_Slc39a10	chr1:46864389-46910891	-	46502	protein_coding	2406.27	1936.5	2480.28	2381.25	2319.81	2118.5	2318.73	2868.04	1707.44	1835.5	1866.15	2336.93	2516.44	2125.09	2799.3	2500.71	2072.15	2570.89	-0.311345	0.00507309	-0.0610854	0.635099
ENSMUSG00000018076.8	.	Med13l	ENSMUSG00000018076.8_Med13l	chr5:119010728-119215444	+	204716	protein_coding	1652.13	1331.95	1204.66	1266.31	1723.71	1594.32	1636.27	1654.23	1382.3	1252.42	1211.6	1481.48	1162.28	1019.31	1432.4	1324.14	1071.14	1403.64	-0.310551	0.023307	0.0684585	0.668159
ENSMUSG00000024308.7	.	Tapbp	ENSMUSG00000024308.7_Tapbp	chr17:34052844-34066235	+	13391	protein_coding	1048.61	846.134	1284.38	1039.84	997.116	1067.64	1134.73	994.953	932.683	841.069	818.877	791.907	1333.52	1544.76	974.842	1210.83	1098.85	809.835	-0.310043	0.0434968	-0.302516	0.0886522
ENSMUSG00000040548.9	.	Tex2	ENSMUSG00000040548.9_Tex2	chr11:106363461-106474737	-	111276	protein_coding	1217.75	982.606	658.623	552.595	1206.46	1088.6	1209.07	1366.89	963.339	816.308	994.351	1156.42	677.691	530.441	767.736	562.594	460.67	634.522	-0.307753	0.0146052	-0.261459	0.0831927
ENSMUSG00000014907.8	.	Naf1	ENSMUSG00000014907.8_Naf1	chr8:69384116-69414463	+	30347	protein_coding	1787.89	1443.94	1974.02	1872.49	1559.23	1498.71	2001.68	2091.95	1306.13	1091.87	1720.38	1657.39	1894.62	1749.29	2278.16	1826.12	1905.89	1885.47	-0.30703	0.0337595	-0.0771399	0.644701
ENSMUSG00000070348.4	.	Ccnd1	ENSMUSG00000070348.4_Ccnd1	chr7:152115836-152125774	-	9938	protein_coding	8857.17	7167.9	4279.96	4517.3	8940.06	10385.3	8001.35	8101.95	7468.9	8217.4	6343.05	6642.25	3675.07	4602.7	4562.11	4034.34	4972.98	4544.58	-0.305484	0.0040581	0.0784873	0.525611
ENSMUSG00000028517.8	.	Ppap2b	ENSMUSG00000028517.8_Ppap2b	chr4:104829952-104905369	+	75417	protein_coding	707.504	571.557	410.647	293.053	669.502	681.844	660.958	817.714	579.675	515.984	543.133	647.437	453.008	445.637	333.296	299.084	270.167	309.909	-0.303352	0.00751919	-0.482323	0.000648771
ENSMUSG00000021451.8	.	Sema4d	ENSMUSG00000021451.8_Sema4d	chr13:51796615-51889116	-	92501	protein_coding	1870.16	1516.44	1200.3	1014.2	1943.26	1881.15	1783.15	1873.09	1730.67	1432.13	1337.87	1565.09	1260.65	1157.33	1182.91	1056.67	975.893	1010.03	-0.302681	0.000239308	-0.244904	0.0134268
ENSMUSG00000022864.7	.	D16Ertd472e	ENSMUSG00000022864.7_D16Ertd472e	chr16:78544257-78576902	-	32645	protein_coding	409.83	332.905	176.877	191.498	480.546	434.434	326.896	397.444	386.45	299.526	287.814	357.829	171.244	151.317	208.069	194.997	167.989	211.507	-0.301778	0.04708	0.100108	0.599781
ENSMUSG00000001281.3	.	Itgb7	ENSMUSG00000001281.3_Itgb7	chr15:102046426-102062366	-	15940	protein_coding	249.071	202.079	45.2087	39.7494	248.09	302.762	186.286	259.144	232.242	167.735	178.259	230.081	54.6525	48.2219	32.7516	42.1616	36.3687	40.718	-0.300125	0.0488163	-0.169899	0.501749
ENSMUSG00000000142.9	.	Axin2	ENSMUSG00000000142.9_Axin2	chr11:108781663-108812097	+	30434	protein_coding	578.903	471.078	260.3	211.58	626.681	559.397	599.161	530.373	574.102	434.512	400.154	475.545	236.827	292.657	251.417	259.557	178.38	196.804	-0.299793	0.0194781	-0.302886	0.0633868
ENSMUSG00000041075.7	.	Fzd7	ENSMUSG00000041075.7_Fzd7	chr1:59538991-59543791	+	4800	protein_coding	3892.45	3163.83	4867.46	5063.68	3762.81	3712.82	4015	4079.17	3240.24	2957.72	3223.52	3233.84	4425.64	5212.95	4963.8	5042.26	5463.96	4684.83	-0.298584	0.000177116	0.057789	0.529301
ENSMUSG00000021196.7	.	Pfkp	ENSMUSG00000021196.7_Pfkp	chr13:6579014-6648023	-	69009	protein_coding	6083.57	4965.6	1111.23	1195.32	5964.35	6387.36	5569.78	6412.81	5147.41	4616.7	4674.65	5423.62	1078.48	1122.41	1132.82	1156.81	1190.64	1238.51	-0.292794	0.0250493	0.105333	0.496386
ENSMUSG00000027562.7	.	Car2	ENSMUSG00000027562.7_Car2	chr3:14886426-14900769	+	14343	protein_coding	6866	5616.51	5717.85	5835.62	7327.82	6540.84	6699.14	6896.19	5979.76	5155.04	5704.29	5626.95	5421.52	6466.72	5265.3	5877.59	6432.06	5197.2	-0.289909	0.0052194	0.0302494	0.801336
ENSMUSG00000022307.8	.	Oxr1	ENSMUSG00000022307.8_Oxr1	chr15:41279028-41692594	+	413566	protein_coding	1575.59	1287.32	1350.85	1279.89	1362.79	1412.33	1562.83	1964.39	1085.96	1093.47	1383.36	1586.49	1303.16	1243.79	1505.61	1242.45	1155.14	1442.1	-0.289287	0.0450025	-0.0793543	0.636296
ENSMUSG00000024645.3	.	1700034H14Rik	ENSMUSG00000024645.3_1700034H14Rik	chr18:85116686-85120916	-	4230	protein_coding	802.446	657.35	957.404	911.085	892.443	831.967	639.463	845.911	712.518	657.36	567.272	692.249	983.744	999.357	889.11	873.535	1040.84	818.884	-0.287318	0.0174992	-0.068484	0.624507
ENSMUSG00000027559.4	.	Car3	ENSMUSG00000027559.4_Car3	chr3:14863538-14872351	+	8813	protein_coding	221.663	181.977	214.656	252.328	245.371	222.249	201.511	217.52	185.793	186.904	165.261	189.951	246.543	239.447	157.978	276.685	230.335	249.963	-0.28643	0.015881	0.245609	0.0818219
ENSMUSG00000043019.5	.	Edem3	ENSMUSG00000043019.5_Edem3	chr1:153602504-153669458	+	66954	protein_coding	1177.9	963.96	786.88	803.847	1181.99	1110.41	1025.47	1393.74	916.89	970.464	849.515	1118.97	786.995	724.991	848.652	888.028	735.167	788.345	-0.285986	0.0138199	0.0264845	0.847298
ENSMUSG00000042185.7	Nfrkb	Nfrkb	ENSMUSG00000042185.7_Nfrkb	chr9:31193777-31228918	+	35141	protein_coding	1780.66	1461.73	1773.85	1544.27	2049.29	1851.8	1599.55	1622	1603.4	1506.42	1287.74	1449.38	1988.14	1940.52	1392.91	1761.56	1641.79	1229.46	-0.285658	0.0263248	-0.19851	0.183598
ENSMUSG00000008734.8	.	Gprc5b	ENSMUSG00000008734.8_Gprc5b	chr7:126115554-126138725	-	23171	protein_coding	837.304	685.507	1219.59	737.732	783.691	929.253	767.535	868.737	642.845	756.403	592.34	750.439	1112.48	1443.33	1102.96	723.335	749.022	740.841	-0.285625	0.0057185	-0.720663	1.88982e-09
ENSMUSG00000035293.7	.	G2e3	ENSMUSG00000035293.7_G2e3	chr12:52449048-52477973	+	28925	protein_coding	1697.88	1391.98	2581.59	2607.01	1682.93	1588.45	1679.26	1840.86	1184.43	1281.97	1409.36	1692.17	2521.3	2371.19	2852.28	2836.68	2656.65	2327.71	-0.285115	0.0190748	0.0131638	0.925023
ENSMUSG00000024642.9	.	Tle4	ENSMUSG00000024642.9_Tle4	chr19:14522562-14672473	-	149911	protein_coding	5650.58	4642.22	2991.12	3008.23	5771.31	5975.57	5224.07	5631.35	4776.75	4615.1	4233.65	4943.4	3086.04	2850.08	3037.23	3061.98	3059.3	2903.42	-0.283467	0.000202736	0.00758803	0.93269
ENSMUSG00000020564.9	.	Atxn7l1	ENSMUSG00000020564.9_Atxn7l1	chr12:33832558-34060524	+	227966	protein_coding	713.942	586.313	269.815	231.009	582.501	795.904	725.441	751.921	562.954	614.228	577.485	590.586	208.894	300.971	299.581	193.68	249.385	249.963	-0.281801	0.0221358	-0.216354	0.17007
ENSMUSG00000035376.9	.	Ptplb	ENSMUSG00000035376.9_Ptplb	chr16:35022507-35109261	+	86754	protein_coding	2897.66	2385.56	2079.85	1871.96	2958.72	2329	2968.94	3333.96	2408.81	1974.48	2433.42	2725.52	2371.92	1918.9	1948.72	2072.51	1821.9	1721.47	-0.279833	0.0282857	-0.152632	0.30426
ENSMUSG00000030031.8	.	Kbtbd8	ENSMUSG00000030031.8_Kbtbd8	chr6:95067734-95079712	+	11978	protein_coding	593.609	487.816	666.117	675.79	590.657	506.561	574.979	702.241	366.942	428.921	510.638	644.762	646.114	626.885	725.352	791.847	645.111	590.411	-0.27774	0.049821	0.0173854	0.915611
ENSMUSG00000036097.6	.	Fam178a	ENSMUSG00000036097.6_Fam178a	chr19:45005609-45058277	+	52668	protein_coding	1310.47	1079.63	1369.25	1196.54	1204.42	1200.98	1241.31	1595.15	969.842	954.49	1094.62	1299.56	1363.88	1260.42	1483.46	1234.54	1177.65	1177.43	-0.276556	0.0275991	-0.196074	0.178808
ENSMUSG00000025862.8	.	Stag2	ENSMUSG00000025862.8_Stag2	chrX:39502494-39630362	+	127868	protein_coding	2158.65	1780.65	3014.63	3185.08	2109.78	1968.37	2067.06	2489.4	1454.76	1760.41	1870.79	2036.62	2900.22	2648.88	3494.79	3089.65	3190.05	3275.54	-0.276333	0.0246282	0.0783743	0.580122
ENSMUSG00000044641.7	.	Pard6b	ENSMUSG00000044641.7_Pard6b	chr2:167906504-167926703	+	20199	protein_coding	734.387	606.174	969.507	880.235	638.916	619.782	881.277	797.573	599.184	504.801	654.544	666.165	926.663	932.844	1049.01	901.204	871.982	867.519	-0.27402	0.024273	-0.140944	0.314967
ENSMUSG00000042439.4	Zfp532	Zfp532	ENSMUSG00000042439.4_Zfp532	chr18:65739884-65849088	+	109204	protein_coding	4587.89	3802.08	2798.22	2992.75	5206.48	4806.45	4141.28	4197.33	4325.27	3534.41	3629.24	3719.42	2928.16	2891.65	2574.85	3233.27	3142.43	2602.56	-0.27212	0.000834619	0.0978417	0.305687
ENSMUSG00000022120.3	.	Rnf219	ENSMUSG00000022120.3_Rnf219	chr14:104876751-104921883	-	45132	protein_coding	266.81	220.871	363.879	305.568	276.637	258.312	248.979	283.313	234.1	219.652	194.971	234.763	358.277	362.496	370.864	276.685	325.586	314.433	-0.26738	0.0067345	-0.247126	0.0293875
ENSMUSG00000020086.5	.	H2afy2	ENSMUSG00000020086.5_H2afy2	chr10:61201391-61246895	-	45504	protein_coding	452.643	1016.26	1070.09	1869.43	462.874	369.856	666.331	311.51	890.879	1208.49	1303.52	662.152	1150.13	967.764	1092.36	1791.87	1942.26	1874.16	1.16459	1.75305e-06	0.804575	0.0040558
ENSMUSG00000036158.6	.	Prickle1	ENSMUSG00000036158.6_Prickle1	chr15:93329545-93426322	-	96777	protein_coding	109.157	240.534	667.904	874.868	113.51	74.6422	139.715	108.76	210.876	272.369	265.532	213.36	731.129	710.026	562.557	944.683	959.44	720.482	1.13994	3.7967e-07	0.390671	0.113915
ENSMUSG00000023224.6	.	Serping1	ENSMUSG00000023224.6_Serping1	chr2:84605544-84615601	-	10057	protein_coding	33.4446	70.2517	249.298	230.297	37.3834	24.3216	27.7638	44.3096	79.8912	71.8863	77.0598	52.1695	292.694	276.029	179.171	281.956	252.849	156.086	1.08003	0.000342413	-0.111631	0.724966
ENSMUSG00000039989.7	.	Cbx4	ENSMUSG00000039989.7_Cbx4	chr11:118938887-118947535	-	8648	protein_coding	33.5119	63.6464	69.9327	85.8947	37.3834	40.2565	26.8682	29.5398	88.2519	64.6976	50.1353	51.5007	81.3714	64.8501	63.5767	102.769	81.3966	73.5186	0.903574	8.41684e-05	0.289685	0.252303
ENSMUSG00000034701.8	Neurod1	Neurod1	ENSMUSG00000034701.8_Neurod1	chr2:79292678-79296908	-	4230	protein_coding	220.073	383.767	579.441	570.524	226.339	213.862	245.396	194.694	366.942	407.355	402.939	357.829	606.035	720.003	412.285	674.585	643.379	393.607	0.799703	5.20073e-05	-0.0182351	0.935337
ENSMUSG00000067818.6	.	Myl9	ENSMUSG00000067818.6_Myl9	chr2:156601156-156607394	+	6238	protein_coding	71.719	121.223	902.555	1345.39	52.3367	67.0941	102.995	64.4504	58.5249	115.018	194.971	116.378	638.827	754.922	1313.92	1048.77	1347.37	1640.03	0.757608	0.0397041	0.575238	0.161317
ENSMUSG00000046323.2	.	Dppa3	ENSMUSG00000046323.2_Dppa3	chr6:122576428-122580290	+	3862	protein_coding	110.824	184.449	135.212	250.521	85.6419	80.5129	184.495	92.6474	163.498	137.383	309.168	127.748	245.329	58.1988	102.108	391.312	153.268	206.983	0.733928	0.142186	0.885252	0.125588
ENSMUSG00000024063.6	.	Lbh	ENSMUSG00000024063.6_Lbh	chr17:73267645-73291282	+	23637	protein_coding	47.6802	75.7549	615.656	510.418	36.024	36.0631	52.8408	65.7931	65.0277	71.0875	82.6304	84.2738	567.171	798.156	481.641	495.399	643.379	392.476	0.696785	0.00521453	-0.265787	0.295971
ENSMUSG00000041607.10	.	Mbp	ENSMUSG00000041607.10_Mbp	chr18:82644538-82755029	+	110491	protein_coding	285.609	457.951	293.232	413.015	178.76	228.12	374.363	361.191	307.488	515.984	501.353	506.981	247.758	242.772	389.166	363.644	373.212	502.188	0.685828	0.00778611	0.490108	0.102096
ENSMUSG00000060548.5	.	Tnfrsf19	ENSMUSG00000060548.5_Tnfrsf19	chr14:61582671-61665692	-	83021	protein_coding	237.634	371.609	207.926	308.685	317.419	203.798	186.286	243.032	448.691	411.349	285.957	340.44	293.909	161.294	168.574	367.596	333.38	225.08	0.643482	0.00912096	0.567866	0.049595
ENSMUSG00000047767.10	.	Atg16l2	ENSMUSG00000047767.10_Atg16l2	chr7:108438129-108450602	-	12473	protein_coding	60.1452	92.109	69.5534	76.3912	56.4149	63.7394	57.3188	63.1077	76.1753	92.6534	75.203	124.404	71.6555	71.5014	65.5032	59.2897	80.5306	89.3534	0.626252	0.00572126	0.145333	0.593465
ENSMUSG00000048373.7	.	Fgfbp1	ENSMUSG00000048373.7_Fgfbp1	chr5:44370104-44373001	-	2897	protein_coding	781.933	1204.21	558.294	764.781	977.405	588.751	860.678	700.898	1705.58	1101.46	1100.19	909.622	785.781	437.323	451.78	1093.57	632.988	567.79	0.621957	0.0135676	0.452074	0.12301
ENSMUSG00000031548.7	.	Sfrp1	ENSMUSG00000031548.7_Sfrp1	chr8:24521974-24560104	+	38130	protein_coding	668.335	1013.42	344.263	367.419	469.671	1082.73	422.726	698.212	619.621	1809.94	636.904	987.208	313.341	340.879	378.57	313.577	349.832	438.849	0.601018	0.114666	0.0937582	0.832551
ENSMUSG00000036030.8	.	Prtg	ENSMUSG00000036030.8_Prtg	chr9:72655081-72765098	+	110017	protein_coding	289.707	434.029	1438.25	1527.81	254.887	197.928	374.363	331.651	413.39	376.205	533.848	412.674	1447.68	1443.33	1423.73	1587.65	1508.43	1487.34	0.586314	0.00185832	0.0870871	0.681005
ENSMUSG00000038793.8	.	Lefty1	ENSMUSG00000038793.8_Lefty1	chr1:182865153-182868531	+	3378	protein_coding	1765.89	2646.66	5726.4	7421.36	1617	1967.53	1820.77	1658.25	2653.13	3401.02	2372.14	2160.35	5343.8	5711.8	6123.59	8716.91	6122.93	7424.25	0.583556	6.52834e-05	0.373727	0.0259201
ENSMUSG00000001348.8	.	Acp5	ENSMUSG00000001348.8_Acp5	chr9:21931175-21940190	-	9015	protein_coding	90.4347	133.788	131.252	113.967	100.595	90.5771	80.6046	89.962	154.209	125.402	119.768	135.775	155.456	113.072	125.227	113.309	103.045	125.547	0.560578	0.000824307	-0.213243	0.282978
ENSMUSG00000006576.9	.	Slc4a3	ENSMUSG00000006576.9_Slc4a3	chr1:75542841-75558747	+	15906	protein_coding	110.486	162.671	223.442	234.842	133.221	141.736	82.3958	84.5911	206.231	199.684	112.34	132.43	216.181	282.68	171.464	306.989	234.665	162.872	0.550381	0.0450694	0.0754801	0.809885
ENSMUSG00000037902.11	.	Sirpa	ENSMUSG00000037902.11_Sirpa	chr2:129418575-129457964	+	39389	protein_coding	327.212	476.882	545.747	485.908	290.231	435.273	308.089	275.257	478.418	672.536	392.727	363.849	650.972	498.847	487.421	501.986	458.072	497.664	0.540771	0.00154961	-0.168629	0.392746
ENSMUSG00000027995.9	.	Tlr2	ENSMUSG00000027995.9_Tlr2	chr3:83640195-83645689	-	5494	protein_coding	278.725	405.531	457.275	603.194	304.505	276.763	246.292	287.341	325.138	496.814	441.005	359.167	488.229	417.369	466.229	552.053	573.24	684.288	0.540443	0.000162236	0.397376	0.0152845
ENSMUSG00000046447.3	.	Camk2n1	ENSMUSG00000046447.3_Camk2n1	chr4:138010229-138016038	+	5809	protein_coding	232.715	338.614	135.583	160.95	224.98	319.536	172.852	213.492	365.084	507.197	241.392	240.782	128.737	184.573	93.4384	193.68	189.637	99.5328	0.540271	0.110995	0.25502	0.523821
ENSMUSG00000018727.12	.	Cpsf4l	ENSMUSG00000018727.12_Cpsf4l	chr11:113559486-113571331	-	11845	protein_coding	257.044	369.163	104.549	151.039	177.401	236.507	388.693	225.576	287.98	417.739	434.506	336.427	136.024	94.781	82.8423	168.646	153.268	131.202	0.522711	0.0171917	0.530995	0.0502506
ENSMUSG00000092622.1	.	2410004A20Rik	ENSMUSG00000092622.1_2410004A20Rik	chr9:72949643-72952250	+	2607	protein_coding	335.166	480.377	23.2667	49.0808	319.458	310.31	294.655	416.242	524.866	472.852	454.932	468.857	17.003	13.3026	39.4946	42.1616	22.5139	82.567	0.521639	0.0250798	0.989371	0.00433256
ENSMUSG00000073678.2	.	Pgap1	ENSMUSG00000073678.2_Pgap1	chr1:54529844-54532810	-	2966	protein_coding	232.903	334.056	310.566	422.869	256.246	234.829	244.501	196.037	299.127	384.991	361.16	290.945	316.984	339.216	275.499	528.337	485.782	254.487	0.517793	0.0387795	0.446952	0.122745
ENSMUSG00000025491.8	.	Ifitm1	ENSMUSG00000025491.8_Ifitm1	chr7:148153120-148155724	+	2604	protein_coding	1602.47	2290.71	1091.48	1073.38	1211.22	1747.8	1920.18	1530.7	1650.77	3185.36	2191.1	2135.61	1265.51	1065.87	943.054	1018.47	1143.02	1058.67	0.515879	0.00343733	-0.0233753	0.909537
ENSMUSG00000029401.7	.	Rilpl2	ENSMUSG00000029401.7_Rilpl2	chr5:124913274-124928375	-	15101	protein_coding	69.7312	97.6092	155.076	129.923	65.251	44.4499	80.6046	88.6193	88.2519	93.4521	103.056	105.677	160.314	154.643	150.272	140.978	136.816	111.974	0.50991	0.004182	-0.2545	0.195451
ENSMUSG00000022635.3	.	Zcrb1	ENSMUSG00000022635.3_Zcrb1	chr15:93216528-93228765	-	12237	protein_coding	356.48	506.476	998.712	1092.3	324.216	292.698	471.985	337.022	428.254	480.839	611.837	504.974	938.808	1100.79	956.54	1088.3	1167.26	1021.34	0.506785	0.000358605	0.131141	0.411741
ENSMUSG00000025813.7	.	Homer2	ENSMUSG00000025813.7_Homer2	chr7:88745367-88851811	-	106444	protein_coding	110.813	158.735	252.735	322.621	163.127	88.061	110.16	81.9057	211.804	132.59	187.543	103.001	289.051	224.481	244.674	306.989	294.413	366.462	0.503119	0.0424927	0.350474	0.210844
ENSMUSG00000032291.8	.	Crabp1	ENSMUSG00000032291.8_Crabp1	chr9:54612555-54620917	+	8362	protein_coding	193.617	272.565	287.176	310.953	282.075	213.024	166.583	112.788	387.379	338.664	207.04	157.177	291.48	347.53	222.518	305.671	334.245	292.943	0.485879	0.101286	0.118161	0.730117
ENSMUSG00000018378.6	.	Cuedc1	ENSMUSG00000018378.6_Cuedc1	chr11:87912648-88007642	+	94994	protein_coding	317.706	445.191	359.913	380.214	431.608	327.922	323.314	187.98	524.866	452.883	405.725	397.291	403.214	362.496	314.03	463.777	371.48	305.385	0.477836	0.0117437	0.0788384	0.72199
ENSMUSG00000024044.8	.	Epb4.1l3	ENSMUSG00000024044.8_Epb4.1l3	chr17:69506150-69639325	+	133175	protein_coding	316.855	443.165	451.151	688.994	415.975	265.86	314.358	271.229	499.784	413.745	460.502	398.629	374.066	438.986	540.402	595.532	705.726	765.724	0.477566	0.00337717	0.609183	0.0011522
ENSMUSG00000031633.4	.	Slc25a4	ENSMUSG00000031633.4_Slc25a4	chr8:47292151-47296638	-	4487	protein_coding	3735.34	5194.48	4484.88	5191.72	3248.27	2301.33	5899.36	3492.4	4524.07	3840.32	8163.7	4249.81	4878.64	4009.07	4566.92	5309.72	4735.72	5529.73	0.475697	0.112354	0.211051	0.54194
ENSMUSG00000028173.6	.	Wls	ENSMUSG00000028173.6_Wls	chr3:159502701-159598797	+	96096	protein_coding	177.398	246.649	161.985	182.845	256.926	191.218	127.176	134.272	267.543	276.363	212.611	230.081	156.67	116.398	212.885	173.917	150.67	223.949	0.468703	0.0647271	0.163987	0.583545
ENSMUSG00000009628.8	.	Tex15	ENSMUSG00000009628.8_Tex15	chr8:34627210-34696054	+	68844	protein_coding	67.3851	93.126	273.931	254.769	76.8058	56.1913	65.3793	71.164	77.1043	113.421	103.056	78.9231	302.41	284.343	235.041	313.577	264.106	186.624	0.465881	0.052862	-0.103967	0.689565
ENSMUSG00000034614.8	.	Pik3ip1	ENSMUSG00000034614.8_Pik3ip1	chr11:3230404-3242974	+	12570	protein_coding	77.9846	108.223	98.5974	170.1	69.3292	60.3847	121.802	60.4222	95.6836	120.609	121.625	94.9753	97.1599	108.084	90.5486	163.376	193.1	153.823	0.464766	0.0139749	0.798892	0.000249966
ENSMUSG00000041189.9	.	Chrnb1	ENSMUSG00000041189.9_Chrnb1	chr11:69597538-69609445	-	11907	protein_coding	67.5638	93.2326	92.2379	115.959	55.0555	94.7704	62.6925	57.7368	101.257	138.98	63.1334	69.5594	105.661	99.7694	71.2829	127.802	101.313	118.761	0.461084	0.0747694	0.334145	0.264803
ENSMUSG00000079471.2	.	Gm7325	ENSMUSG00000079471.2_Gm7325	chr17:45737916-45739051	-	1135	protein_coding	1233.14	1687.52	40.6399	78.8775	1263.56	1520.52	1148.17	1000.32	2055.8	2093.49	1336.01	1264.78	31.577	49.8847	40.4579	85.6407	83.1284	67.8633	0.451634	0.0265954	0.972348	0.000894834
ENSMUSG00000022528.7	Hes1	Hes1	ENSMUSG00000022528.7_Hes1	chr16:30065426-30067882	+	2456	protein_coding	135.529	184.873	697.1	576.83	110.111	152.639	155.836	123.53	200.657	208.47	145.764	184.6	658.259	949.473	483.568	635.059	611.34	484.092	0.448861	0.0146199	-0.267523	0.179981
ENSMUSG00000024530.7	.	Slmo1	ENSMUSG00000024530.7_Slmo1	chr18:67624503-67640235	+	15732	protein_coding	74.5874	101.149	206.544	282.386	65.9307	65.4168	111.951	55.0514	90.1098	103.836	129.052	81.5985	210.108	217.83	191.693	339.928	275.363	231.866	0.432215	0.116734	0.451526	0.140648
ENSMUSG00000028527.11	.	Ak4	ENSMUSG00000028527.11_Ak4	chr4:101091882-101140376	+	48494	protein_coding	1419.63	1909.66	750.064	811.726	1764.5	1424.07	1104.28	1385.68	2129.19	2058.34	1499.42	1951.68	684.978	759.911	805.304	818.198	784.524	832.457	0.427286	0.00899702	0.113435	0.555589
ENSMUSG00000009248.5	Ascl2	Ascl2	ENSMUSG00000009248.5_Ascl2	chr7:150152727-150155169	-	2442	protein_coding	89.6954	121.174	82.5447	119.218	84.9622	75.4809	124.489	73.8494	154.209	114.219	113.269	103.001	89.8729	68.1758	89.5853	147.566	96.9831	113.106	0.424625	0.0278347	0.507068	0.0301944
ENSMUSG00000062661.6	.	Ncs1	ENSMUSG00000062661.6_Ncs1	chr2:31101343-31151509	+	50166	protein_coding	192.055	256.183	510.086	604.104	149.533	159.349	252.561	206.778	209.947	202.879	353.733	258.172	442.078	530.441	557.741	517.797	626.061	668.454	0.419616	0.0255226	0.244771	0.245624
ENSMUSG00000045314.5	.	Ankrd56	ENSMUSG00000045314.5_Ankrd56	chr5:93470149-93474048	-	3899	protein_coding	202.287	269.05	112.95	89.1125	184.878	215.54	187.182	221.548	233.171	338.664	227.466	276.9	138.453	84.804	115.594	108.039	74.4692	84.8291	0.418413	0.00561667	-0.372346	0.0670399
ENSMUSG00000024782.7	.	Ak3	ENSMUSG00000024782.7_Ak3	chr19:29095323-29122451	-	27128	protein_coding	113.704	151.91	352.009	356.502	116.908	114.06	119.116	104.732	131.913	155.754	187.543	132.43	323.057	286.006	446.963	303.036	300.475	465.995	0.413739	0.0604767	0.0130915	0.957364
ENSMUSG00000042388.8	.	Dlgap3	ENSMUSG00000042388.8_Dlgap3	chr4:126846448-126914266	+	67818	protein_coding	665.895	881.107	289.057	244.261	702.807	915.835	591.1	453.838	991.208	1214.88	634.119	684.223	331.558	382.45	153.162	316.212	238.994	177.576	0.40258	0.129857	-0.238404	0.448111
ENSMUSG00000019982.7	Myb	Myb	ENSMUSG00000019982.7_Myb	chr10:20844736-20880790	-	36054	protein_coding	302.744	397.97	779.511	957.042	200.511	291.021	377.05	342.393	270.329	386.588	540.347	394.616	704.41	774.876	859.248	911.744	977.625	981.756	0.398739	0.0409445	0.295722	0.181917
ENSMUSG00000039159.10	.	Ube2h	ENSMUSG00000039159.10_Ube2h	chr6:30161289-30254539	-	93250	protein_coding	451.035	590.86	628.381	731.802	375.193	358.954	575.875	494.12	485.85	558.317	697.252	622.021	760.277	542.081	582.786	849.819	662.429	683.157	0.392828	0.011578	0.216891	0.227623
ENSMUSG00000020654.9	.	Adcy3	ENSMUSG00000020654.9_Adcy3	chr12:4133104-4213525	+	80421	protein_coding	318.516	417.401	416.123	394.462	380.631	286.827	283.012	323.595	476.56	424.129	389.013	379.901	471.226	365.821	411.322	426.886	310.866	445.636	0.38775	0.0124116	-0.0833032	0.645142
ENSMUSG00000052957.6	.	Gas1	ENSMUSG00000052957.6_Gas1	chr13:60275766-60278726	-	2960	protein_coding	65.3149	86.5014	118.221	140.436	73.4073	75.4809	60.0056	52.3659	94.7546	83.8673	89.1295	78.2543	103.232	121.386	130.043	121.215	142.877	157.217	0.384676	0.0434152	0.249652	0.238658
ENSMUSG00000039976.3	.	Tbc1d16	ENSMUSG00000039976.3_Tbc1d16	chr11:119004359-119089813	-	85454	protein_coding	162.639	210.863	531.89	597.692	143.416	114.06	215.841	177.239	165.356	190.099	264.603	223.393	480.942	508.824	605.905	590.262	552.458	650.357	0.379454	0.0566396	0.166474	0.452366
ENSMUSG00000034714.8	.	Ttyh2	ENSMUSG00000034714.8_Ttyh2	chr11:114536745-114582291	+	45546	protein_coding	150.989	195.661	144.81	169.793	147.494	141.736	160.314	154.412	206.231	218.055	188.472	169.885	157.885	151.317	125.227	160.741	180.112	168.527	0.373841	0.00172012	0.245622	0.0999012
ENSMUSG00000029016.6	.	Clcn6	ENSMUSG00000029016.6_Clcn6	chr4:147378368-147412930	-	34562	protein_coding	837.648	1081.38	1130.1	1351.17	1016.15	1056.73	657.375	620.335	1186.29	1549.55	831.875	757.796	1274.01	1208.87	907.412	1636.4	1377.68	1039.44	0.367009	0.132896	0.25815	0.360101
ENSMUSG00000049907.6	.	Rasl11b	ENSMUSG00000049907.6_Rasl11b	chr5:74591321-74595503	+	4182	protein_coding	251.736	326.024	286.553	351.754	263.723	317.02	216.737	209.464	331.641	366.62	312.882	292.952	318.199	272.703	268.756	372.866	379.273	303.123	0.365914	0.0117666	0.296167	0.0823047
ENSMUSG00000021255.10	Esrrb	Esrrb	ENSMUSG00000021255.10_Esrrb	chr12:87702067-87862578	+	160511	protein_coding	6756.02	8706.3	799.237	1383.12	7100.12	7497.77	5679.04	6747.15	9039.78	10160.7	7166.57	8458.15	879.297	678.432	839.983	1478.29	1253.85	1417.21	0.365866	0.00604284	0.787918	6.83627e-07
ENSMUSG00000020717.11	.	Pecam1	ENSMUSG00000020717.11_Pecam1	chr11:106515531-106611942	-	96411	protein_coding	2016.93	2584.19	459.505	818.74	1877.32	1844.25	2160.2	2185.94	2506.35	2763.63	2493.77	2573.03	523.449	390.764	464.302	872.218	803.575	780.428	0.359086	3.73772e-05	0.825109	1.25653e-13
ENSMUSG00000020623.5	.	Map2k6	ENSMUSG00000020623.5_Map2k6	chr11:110260436-110386836	+	126400	protein_coding	167.228	212.67	363.253	355.3	150.893	191.218	138.819	187.98	167.214	296.331	155.048	232.087	381.353	355.844	352.561	358.373	363.687	343.841	0.356692	0.0333838	-0.0317359	0.866248
ENSMUSG00000060675.7	.	Pla2g16	ENSMUSG00000060675.7_Pla2g16	chr19:7631949-7663035	+	31086	protein_coding	293.321	377.285	340.577	370.739	350.044	338.825	274.951	209.464	457.981	430.519	349.09	271.549	332.773	369.147	319.81	343.88	419.972	348.365	0.355257	0.0567478	0.126461	0.560877
ENSMUSG00000025933.8	.	Tmem14a	ENSMUSG00000025933.8_Tmem14a	chr1:21208656-21220248	+	11592	protein_coding	72.3907	91.2315	71.1269	93.4988	50.9773	93.0931	60.9012	84.5911	78.0332	115.817	64.0618	107.014	63.154	73.1643	77.0626	100.134	109.106	71.2565	0.353285	0.108434	0.396788	0.133064
ENSMUSG00000040616.3	.	Tmem51	ENSMUSG00000040616.3_Tmem51	chr4:141586907-141640219	-	53312	protein_coding	133.434	165.521	211.452	175.761	141.377	103.157	133.445	155.755	179.291	164.54	138.336	179.918	235.613	231.133	167.611	172.599	171.452	183.231	0.320971	0.0338212	-0.257255	0.142182
ENSMUSG00000054893.8	Zfp667	Zfp667	ENSMUSG00000054893.8_Zfp667	chr7:6238181-6259485	+	21304	protein_coding	122.595	151.298	176.61	176.847	83.6028	121.608	128.072	157.098	115.192	146.169	181.973	161.859	170.03	191.225	168.574	159.423	173.184	197.935	0.31971	0.0988975	0.00637821	0.977301
ENSMUSG00000025545.8	.	Clybl	ENSMUSG00000025545.8_Clybl	chr14:122580916-122801454	+	220538	protein_coding	349.993	434.888	463.748	531.105	303.145	337.987	397.649	361.191	389.237	510.392	454.003	385.921	432.362	458.939	499.944	496.716	585.363	511.237	0.317677	0.00107231	0.196923	0.0809884
ENSMUSG00000046806.7	.	3110062M04Rik	ENSMUSG00000046806.7_3110062M04Rik	chr6:34821771-34828060	-	6289	protein_coding	87.9501	109.588	195.963	185.743	84.9622	105.673	75.2309	85.9338	128.197	113.421	98.4138	98.3195	234.398	194.55	158.942	200.267	186.173	170.789	0.314027	0.120445	-0.0750975	0.738512
ENSMUSG00000032558.12	.	Nphp3	ENSMUSG00000032558.12_Nphp3	chr9:103904876-103946060	+	41184	protein_coding	148.883	186.764	497.65	536.024	156.33	185.347	158.522	95.3329	193.225	229.237	163.404	161.19	564.742	500.51	427.698	579.722	538.603	489.747	0.307859	0.0373148	0.108563	0.492552
ENSMUSG00000054074.9	.	2810030E01Rik	ENSMUSG00000054074.9_2810030E01Rik	chr2:17965710-17970678	-	4968	protein_coding	140.198	172.297	95.3129	133.267	119.627	155.994	130.759	154.412	133.771	220.451	155.048	179.918	74.0845	109.746	102.108	133.072	115.167	151.561	0.306578	0.0832115	0.485074	0.0280159
ENSMUSG00000000420.8	.	Galnt1	ENSMUSG00000000420.8_Galnt1	chr18:24363845-24445319	+	81474	protein_coding	993.332	1224.02	774.38	1019.42	910.795	908.287	1023.68	1130.57	1021.86	1256.41	1303.52	1314.27	878.083	636.862	808.194	951.271	1005.33	1101.65	0.305992	0.000639564	0.390814	0.000262575
ENSMUSG00000018340.7	.	Anxa6	ENSMUSG00000018340.7_Anxa6	chr11:54792610-54846947	-	54337	protein_coding	1484.22	1828.28	1037.66	1458.91	1184.71	1470.2	1553.88	1728.08	1461.27	1854.67	1976.63	2020.57	941.237	871.32	1300.43	1276.71	1337.85	1762.18	0.301987	0.079739	0.489423	0.0146809
ENSMUSG00000024352.5	.	Spata24	ENSMUSG00000024352.5_Spata24	chr18:35816344-35821840	-	5496	protein_coding	119.266	148.515	188.117	207.39	129.822	135.027	123.594	88.6193	157.924	170.131	147.621	118.385	205.25	189.562	169.538	192.362	236.396	193.41	0.294727	0.0462281	0.150447	0.371212
ENSMUSG00000024952.5	.	Rps6ka4	ENSMUSG00000024952.5_Rps6ka4	chr19:6903575-6915115	-	11540	protein_coding	245.447	301.476	265.984	267.642	258.965	221.411	257.039	244.374	356.723	252.401	292.456	304.322	278.12	269.377	250.454	283.273	260.642	259.012	0.294639	0.0300117	0.00925187	0.954426
ENSMUSG00000025035.8	.	Arl3	ENSMUSG00000025035.8_Arl3	chr19:46605599-46647575	-	41976	protein_coding	503.042	607.936	331.23	392.63	454.038	480.562	506.913	570.654	566.67	593.461	670.328	601.287	331.558	271.04	391.093	332.022	381.005	464.864	0.280444	0.00123827	0.229213	0.0391469
ENSMUSG00000025436.5	.	Xrcc6bp1	ENSMUSG00000025436.5_Xrcc6bp1	chr10:126305486-126338427	-	32941	protein_coding	247.534	301.573	284.942	281.894	243.332	270.892	273.16	202.75	308.417	297.929	344.448	255.497	309.697	286.006	259.123	279.32	263.24	303.123	0.272558	0.0172007	-0.0144496	0.915951
ENSMUSG00000026603.7	.	Smyd2	ENSMUSG00000026603.7_Smyd2	chr1:191704371-191746242	-	41871	protein_coding	669.192	803.678	742.934	744.544	610.368	617.266	663.644	785.489	712.518	793.145	919.148	789.9	703.195	803.144	722.462	773.401	668.491	791.739	0.267961	0.022551	0.00346026	0.979937
ENSMUSG00000048027.6	.	Rgmb	ENSMUSG00000048027.6_Rgmb	chr17:15941626-15963550	-	21924	protein_coding	187.711	227.962	295.503	280.704	195.753	186.186	207.781	161.126	233.171	219.652	242.321	216.704	310.912	294.32	281.279	305.671	279.692	256.75	0.267162	0.012444	-0.0749901	0.540617
ENSMUSG00000050323.8	.	2310030N02Rik	ENSMUSG00000050323.8_2310030N02Rik	chr4:10978192-11003351	-	25159	protein_coding	272.945	326.135	398.751	458.622	244.691	244.055	298.237	304.797	264.756	320.293	396.44	323.05	348.561	419.032	428.661	418.981	472.793	484.092	0.265556	0.0119355	0.204346	0.0909444

## Sheet: notes
Supplementary Table S2. RNAseq analysis of d1EpiLC and d2EpiLCs following Zic3 depletion.
Tab 1	452zic3=ZIC3 targets based on RNAseq upon siZic3 knockdown
Tab 2	207zic3=ZIC3 direct targets based on RNAseq upon siZic3 knockdown (nearest gene model)
	I-L: Means counts per million bp (CPM) values for d1EpiLCs and d2EpiLCs with siNT (control) or siZic3 treatment.
	M-T: Individual replicate CPM values for d1EpiLCs with siNT (control) or siZic3 treatment.
	U-Z: Individual replicate CPM values for d2EpiLCs with siNT (control) or siZic3 treatment.
	AA-AD: Log2 fold changes and p-values for d1EpiLCs and d2EpiLCs following siZic3 treatment.
