# Supplementary material for: ZIC3 Controls the Transition from Naive to Primed Pluripotency
Source: Cell Rep. 2019 Jun 11;27(11):3215–3227.e6. doi: 10.1016/j.celrep.2019.05.026 (PMC6581693; doi:10.1016/j.celrep.2019.05.026)
Supplement: Table S3. Oligonucleotide Primers, Related to STAR Methods — List of primers used for RT-qPCR analysis. [file mmc4.xlsx]

## Sheet: Supplementary Table 3
Supplementary Table 3 : Oligonucleotide primers
Primers for expression analysis
primer_name	primer_F	primer_name	primer_R	amplicon
otx2_F	GGAGAGGACGACATTTACTAGG	otx2_R	TTCTGACCTCCATTCTGCTG	197
zic2_F	CATGCATGTCCACACCTCAG	zic2_R	ACTCATGGACCTTCATGTGCT	100
zic3_F	TCCTTCAAGGCGAAGTACAAACTG	zic3_R	GGTTTCTCACCTGTATGGGTCCT	148
zic5_F	GCTCCGAGAACCTCAAGATCCA	zic5_R	AGTAGGGCTTGTCGCTGGTG	143
